# Supplementary material for: Associations between frailty and mild cognitive impairment in older adults: Evidence from rural Chiang Mai Province
Source: PLoS One. 2024 Apr 18;19(4):e0300264. doi: 10.1371/journal.pone.0300264 (PMC11025787; doi:10.1371/journal.pone.0300264)
Supplement: S1 File — (XLSX) [file pone.0300264.s001.xlsx]

## Sheet: Sheet1
Case Summariesa
		Case Number	age	gender	year of education	status	living	working status	comorbid	type of drug	alcohol	smoking	caregivers	salary/mo	excerciseperweek	feel alone	admit history	fall history	sleephour	sleep quality	healthperception	cognitive	frailty	depression
1		1	69	female	4	married	living with others	housekeepers	yes	2	yes	yes	no cargiver	>26000	7	no	no	no	7.86	good	good health	bad	no frailty	very little
2		2	74	male	4	others	living with others	no working	yes	2	no	no	have caregiver	>26000	0	yes	yes	no	7.86	good	bad health	good	no frailty	little
3		3	79	female	4	married	living with others	working	yes	1	no	yes	have caregiver	<26000	0	yes	no	no	10	sometimes	good health	good	no frailty	very little
4		4	89	female	0	married	alone	housekeepers	yes	1	no	no	no cargiver	>26000	0	yes	no	no	8	good	good health	bad	no frailty	very little
5		5	63	female	4	married	living with others	housekeepers	yes	4	yes	no	no cargiver	<26000	0	no	no	yes	8	bad	bad health	good	no frailty	very little
6		6	75	male	0	others	alone	no working	yes	0	yes	yes	no cargiver	<26000	7	yes	no	no	7.86	sometimes	good health	good	no frailty	little
7		7	75	female	4	others	living with others	working	yes	3	no	yes	no cargiver	>26000	2	no	no	no	7	sometimes	bad health	good	no frailty	very little
8		8	63	male	0	married	living with others	no working	yes	0	yes	yes	have caregiver	<26000	3	no	no	no	7.86	sometimes	good health	bad	no frailty	very little
9		9	89	female	0	others	living with others	working	yes	0	no	no	have caregiver	<26000	0	no	yes	yes	8.5	sometimes	bad health	bad	frailty	very little
10		10	61	male	4	married	living with others	no working		0	yes	yes	have caregiver	<26000	7	no	yes	no	7.5	good	bad health	good	no frailty	very little
11		11	89	female	0	married	living with others	working	yes	4	no	no	have caregiver	<26000	0	no	no	yes	12	good	bad health	bad	no frailty	very little
12		12	75	male	6	others	living with others	no working	no	4	yes	no	have caregiver	<26000	0	no	yes	yes	7.5	good	good health	good	no frailty	very little
13		13	58	female	9	others	living with others	housekeepers	yes	0	no	no	have caregiver	<26000	7	no	no	yes	7.86	good	bad health	good	no frailty	very little
14		14	84	female	4	others	living with others	no working	yes	3	no	no	have caregiver	<26000	0	yes	yes	yes	7.86	bad	bad health	good	frailty	very little
15		15	75	female	0	others	alone	no working	yes	0	no	yes	no cargiver	<26000	0	no	no	no	7.75	good	good health	good	no frailty	very little
16		16	85	male	4	others	living with others	no working	yes	4	no	yes	have caregiver	<26000	0	no	no	no	8	sometimes	bad health	bad	no frailty	very little
17		17	82	male	0	others	alone	no working	yes	0	yes	yes	no cargiver	<26000	0	yes	no	yes	7.86	good	bad health	good	no frailty	very little
18		18	82	female	6	married	living with others	no working	yes	5	no	no	have caregiver	>26000	1	no	yes	yes	7.86	sometimes	bad health	bad	no frailty	very little
19		19	81	male	4	married	living with others	working	yes	0	yes	no	have caregiver	<26000	0	no	no	yes	8	good	good health	good	no frailty	very little
20		20	74	female	0	others	alone	working	yes	2	no	yes	have caregiver	<26000	7	no	no	no	11	sometimes	good health	good	no frailty	very little
21		21	91	female	6	married	living with others	housekeepers	yes	5	no	no	have caregiver	>26000	7	yes	yes	yes	7.86	good	good health	good	frailty	little
22		22	72	female	4	married	living with others	no working	yes	1	no	no	have caregiver	<26000	7	yes	no	no	8	sometimes	bad health	good	no frailty	very little
23		23	102	female	0	others	living with others	housekeepers	no	0	yes	no	no cargiver	<26000	0	yes	no	yes	7.86	bad	good health	bad	no frailty	very little
24		24	76	male	0	others	living with others	working	yes	3	yes	no	have caregiver	<26000	2	no	no	no	8.5	good	good health	good	no frailty	very little
25		25	64	male	7	married	living with others	no working	yes	1	yes	yes	no cargiver	<26000	7	no	no	no	7.86	good	good health	good	no frailty	very little
26		26	74	female	4	others	living with others	housekeepers	yes	3	no	no	have caregiver	<26000	7	no	no	no	7.86	good	good health	good	no frailty	very little
27		27	76	male	0	married	alone	housekeepers	no	0	no	no	have caregiver	<26000	0	no	yes	no	8	good	bad health	good	no frailty	very little
28		28	68	male	4	others	living with others	working	yes	2	no	no	have caregiver	>26000	0	no	yes	no	10	good	bad health	good	no frailty	very little
29		29	79	male	4	married	living with others	working	no	0	yes	no	have caregiver	<26000	0	no	no	no	5	sometimes	bad health	good	no frailty	very little
30		30	79	female	4	others	living with others	no working	yes	0	yes	no	have caregiver	>26000	5	no	no	no	7.86	good	bad health	good	no frailty	very little
31		31	65	female	11	others	living with others	housekeepers	no	0	no	no	have caregiver	>26000	0	no	no	no	6.5	sometimes	good health	good	no frailty	very little
32		32	61	female	4	married	living with others	working	yes	0	yes	no	no cargiver	<26000	7	no	no	no	8	good	good health	good	no frailty	very little
33		33	67	female	4	married	living with others	working	yes	0	no	no	no cargiver	<26000	0	no	no	no	7.86	sometimes	bad health	good	no frailty	very little
34		34	78	female	4	married	living with others	housekeepers	yes	2	no	no	have caregiver	<26000	0	yes	no	yes	8	good	good health	good	no frailty	very little
35		35	85	male	4	married	living with others	no working	no	2	yes	no	have caregiver	<26000	7	yes	no	no	7.86	good	bad health	good	no frailty	very little
36		36	61	female	4	others	alone	housekeepers	yes	1	no	no	no cargiver	<26000	7	yes	no	no	7.86	bad	bad health	bad	no frailty	little
37		37	62	female	4	others	living with others	working	yes	0	yes	yes	have caregiver	<26000	7	no	no	no	8.5	good	good health	good	no frailty	very little
38		38	75	female	2	married	living with others	no working	yes	2	no	yes	have caregiver	<26000	1	yes	no	no	7.86	good	good health	good	no frailty	very little
39		39	73	male	0	others	living with others	housekeepers	yes	0	no	no	have caregiver	<26000	7	yes	yes	yes	7	good	good health	good	no frailty	very little
40		40	85	female	4	others	living with others	housekeepers	yes	0	no	no	have caregiver	<26000	0	no	no	yes	6	good	bad health	good	frailty	very little
41		41	66	male	6	married	living with others	housekeepers	no	0	yes	no	have caregiver	<26000	7	no	no	no	7.86	good	good health	good	no frailty	very little
42		42	71	male	6	married	living with others	no working	no	0	yes	no	no cargiver	<26000	1	yes	no	no	7.5	sometimes	good health	bad	no frailty	little
43		43	79	male	0	married	living with others	housekeepers	yes	3	no	no	have caregiver	<26000	0	no	no	no	9	sometimes	bad health	bad	frailty	little
44		44	70	female	4	others	living with others	housekeepers		1	no	no	have caregiver	<26000	1	no	yes	yes	9	bad	bad health	bad	no frailty	very little
45		45	64	female	6	married	living with others	working	yes	2	no	no	have caregiver	<26000	0	no	yes	no	8.5	good	good health	good	no frailty	very little
46		46	64	male	19	married	living with others	housekeepers	no	0	yes	no	have caregiver	>26000	3	yes	no	no	7.86	good	bad health	bad	no frailty	very little
47		47	62	female	4	married	living with others	housekeepers		0	no	no	no cargiver	<26000	7	no	no	no	9	good	good health	good	no frailty	very little
48		48	118	female	0	others	living with others	housekeepers	no	0	yes	no	no cargiver	<26000	3	no	no	no	8.5	good	bad health	good	no frailty	very little
49		49	81	male	12	married	living with others	no working	yes	3	no	no	no cargiver	<26000	7	no	no	no	7.86	sometimes	bad health	good	frailty	very little
50		50	66	male	0	married	living with others	housekeepers	no	1	yes	yes	have caregiver	<26000	7	no	no	no	7.86	good	good health	good	no frailty	very little
51		51	71	male	0	married	living with others	working	yes	0	yes	yes	have caregiver	<26000	6	no	no	no	7.25	good	good health	good	no frailty	very little
52		52	85	female	4	married	living with others	housekeepers	yes	3	yes	no	have caregiver	<26000	1	yes	no	no	7.75	sometimes	bad health	bad	frailty	little
53		53	73	female	0	married	living with others	no working	no	0	no	no	have caregiver	<26000	0	no	no	no	8.5	good	good health	good	no frailty	very little
54		54	69	female	6	others	living with others	no working	no	0	no	no	have caregiver	<26000	1	no	no	no	8	sometimes	bad health	bad	no frailty	very little
55		55	91	male	6	married	living with others	working	yes	0	yes	no	no cargiver	<26000	0	no	no	no	7.5	good	good health	bad	no frailty	very little
56		56	88	male	4	others	living with others	no working	yes	2	no	no	have caregiver	<26000	0	no	no	no	7.86	good	bad health	good	no frailty	very little
57		57	97	male	0	others	alone	no working	yes	0	yes	yes	no cargiver	<26000	2	yes	no	yes	7.75	sometimes	good health	good	no frailty	very little
58		58	66	female	4	others	living with others	housekeepers	no	1	no	no	no cargiver	>26000	0	no	no	no	7.86	good	good health	good	no frailty	very little
59		59	65	male	4	married	living with others	housekeepers	no	0	yes	no	have caregiver	>26000	3	no	no	no	7.86	good	good health	good	no frailty	very little
60		60	74	male	4	others	living with others	housekeepers	yes	4	yes	no	no cargiver	<26000	0	yes	no	no	8.5	bad	bad health	good	no frailty	little
61		61	61	female	6	others	living with others	housekeepers		1	no	no	no cargiver	<26000	7	no	no	no	8	sometimes	good health	good	no frailty	very little
62		62	70	female	4	others	living with others	no working	yes	3	no	no	have caregiver	<26000	4	no	yes	yes	7.86	sometimes	bad health	bad	no frailty	very little
63		63	64	female	6	others	living with others	working	no	0	no	no	no cargiver	<26000	0	no	no	no	7.86	good	bad health	good	no frailty	very little
64		64	71	female	4	married	living with others	working	yes	6	yes	yes	no cargiver	<26000	2	yes	no	no	8.3	good	good health	good	no frailty	very little
65		65	84	female	0	married	living with others	no working	no	0	no	no	have caregiver	<26000	7	no	no	no	7.86	good	good health	good	no frailty	very little
66		66	70	female	4	married	living with others	no working	yes	0	no	no	no cargiver	<26000	7	no	no	no	7.86	bad	bad health	good	no frailty	very little
67		67	82	female	12	others	living with others	housekeepers	no	1	no	no	have caregiver	<26000	7	no	no	no	7.86	good	good health	good	no frailty	very little
68		68	68	male	6	married	living with others	housekeepers	yes	0	yes	yes	have caregiver	<26000	1	no	no	no	7.86	good	good health	good	no frailty	very little
69		69	87	female	0	married	living with others	housekeepers	yes	1	yes	no	have caregiver	<26000	0	no	yes	yes	8.75	bad	bad health	good	no frailty	very little
70		70	75	female	4	others	living with others	no working	yes	2	no	no	have caregiver	<26000	7	no	yes	no	7.86	sometimes	good health	good	no frailty	very little
71		71	70	female	4	married	alone	no working	yes	4	no	no	have caregiver	<26000	7	no	yes	yes	9	good	good health	good	no frailty	very little
72		72	91	female	0	others	living with others	no working	no	0	no	no	have caregiver	<26000	0	yes	no	no	7.86	bad	good health	good	no frailty	very little
73		73	63	female	6	others	alone	no working	no	0	no	no	no cargiver	<26000	0	no	no	no	8	good	good health	good	no frailty	very little
74		74	67	male	6	married	living with others	no working	yes	4	yes	no	have caregiver	<26000	2	yes	yes	yes	7.86	sometimes	bad health	good	no frailty	very little
75		75	75	male	4	married	living with others	no working	yes	6	no	no	have caregiver	<26000	3	yes	no	yes	6.5	bad	bad health	good	frailty	very little
76		76	73	male	4	married	living with others	no working	yes	2	yes	no	no cargiver	<26000	0	yes	no	no	7.86	bad	bad health	bad	frailty	little
77		77	74	male	0	married	living with others	housekeepers	yes	1	no	no	have caregiver	<26000	0	no	no	no	7.86	bad	good health	good	no frailty	very little
78		78	72	male	0	others	living with others	no working	yes	5	yes	no	no cargiver	<26000	7	no	no	yes	8	good	bad health	bad	no frailty	very little
79		79	71	male	6	married	living with others	no working	yes	4	no	no	have caregiver	<26000	7	yes	no	yes	7.86	bad	bad health	bad	no frailty	severe
80		80	75	female	4	others	alone	working	no	3	no	no	no cargiver	<26000	7	no	no	no	7.86	sometimes	bad health	good	no frailty	very little
81		81	75	female	6	others	living with others	no working	yes	1	no	no	have caregiver	<26000	1	no	no	no	8	good	good health	bad	no frailty	very little
82		82	91	female	4	married	living with others	no working	no	0	no	no	have caregiver	<26000	7	no	no	no	7.86	good	good health	good	no frailty	very little
83		83	91	male	4	married	living with others	no working	yes	3	yes	no	have caregiver	<26000	7	yes	no	yes	7.86	good	good health	good	no frailty	very little
84		84	73	female	4	others	alone	no working	yes	5	no	no	no cargiver	<26000	7	no	no	yes	7.86	sometimes	bad health	bad	no frailty	very little
85		85	76	female	0	married	living with others	no working	no	0	no	no	no cargiver	<26000	2	no	yes	no	7.5	good	good health	bad	no frailty	very little
86		86	65	male	16	married	living with others	no working	yes	3	yes	no	have caregiver	>26000	0	no	no	no	7.86	good	good health	good	no frailty	very little
87		87	63	male	4	married	living with others	housekeepers	yes	0	yes	yes	have caregiver	<26000	7	no	no	no	7.86	good	good health	good	no frailty	very little
88		88	65	female	4	married	living with others	no working	yes	4	yes	no	have caregiver	<26000	0	no	yes	no	7.5	good	bad health	good	no frailty	very little
89		89	85	male	0	others	living with others	working	yes	1	yes	no	have caregiver	<26000	7	no	yes	no	7.5	sometimes	bad health	bad	no frailty	very little
90		90	82	male	4	married	living with others	no working	yes	0	yes	yes	no cargiver	<26000	7	yes	no	no	12.5	good	good health	good	no frailty	very little
91		91	63	male	6	married	living with others	housekeepers	no	0	yes	yes	no cargiver	<26000	7	no	no	no	7.86	good	bad health	good	no frailty	very little
92		92	63	male	0	others	alone	no working	no	0	yes	no	no cargiver	<26000	0	no	no	no	7.86	sometimes	bad health	good	frailty	very little
93		93	65	female	4	married	living with others	working	no	2	no	no	have caregiver	<26000	6	yes	no	no	8.5	sometimes	bad health	good	no frailty	very little
94		94	74	male	4	married	living with others	working	yes	4	yes	no	no cargiver	<26000	0	no	no	no	9	good	good health	good	no frailty	very little
95		95	67	male	4	married	living with others	housekeepers	yes	2	yes	no	have caregiver	<26000	7	no	no	no	7.86	good	bad health	good	no frailty	very little
96		96	63	male	6	married	living with others	no working	yes	2	yes	yes	have caregiver	<26000	0	no	no	no	6.5	good	good health	bad	no frailty	very little
97		97	64	male	4	married	living with others	no working	yes	5	yes	no	have caregiver	>26000	0	yes	yes	no	7.86	bad	bad health	good	frailty	little
98		98	70	female	4	married	living with others	no working	no	0	no	no	have caregiver	<26000	7	no	no	no	7.86	bad	good health	bad	no frailty	very little
99		99	83	female	4	others	living with others	no working	yes	1	no	no	have caregiver	>26000	7	no	no	no	7	good	good health	good	no frailty	very little
100		100	66	female	6	married	living with others	working	yes	2	no	no	no cargiver	>26000	0	yes	no	no	7.5	bad	good health	good	no frailty	little
101		101	77	female	0	others	living with others	no working	yes	3	no	no	have caregiver	<26000	7	no	yes	yes	7.5	good	good health	good	no frailty	very little
102		102	73	male	0	married	living with others	housekeepers	yes	0	yes	no	have caregiver	<26000	1	no	yes	no	10	good	good health	good	no frailty	very little
103		103	61	female	10	married	living with others	working	no	0	no	no	have caregiver	>26000	2	no	no	no	6.5	good	good health	good	no frailty	very little
104		104	77	female	0	married	living with others	no working	yes	1	no	no	no cargiver	<26000	7	no	no	no	7.5	sometimes	good health	good	no frailty	very little
105		105	61	female	0	married	living with others	housekeepers	yes	1	no	no	have caregiver	<26000	7	yes	yes	no	7.86	bad	good health	good	no frailty	very little
106		106	90	female	0	others	living with others	working	yes	3	no	no	have caregiver	<26000	2	no	no	yes	7	good	good health	good	no frailty	very little
107		107	72	male	4	married	living with others	housekeepers	yes	4	no	no	no cargiver	>26000	7	no	no	no	7.86	sometimes	bad health	good	no frailty	very little
108		108	70	female	4	others	living with others	working	yes	3	no	no	have caregiver	>26000	0	no	no	no	7	good	bad health	bad	no frailty	very little
109		109	62	female	4	married	living with others	working	no	0	no	no	no cargiver	<26000	7	yes	no	no	8.5	good	good health	good	no frailty	very little
110		110	69	female	2	married	living with others	working	yes	3	yes	no	have caregiver	<26000	7	yes	yes	yes	7.86	bad	bad health	bad	frailty	very little
111		111	65	female	0	married	living with others	no working	no	0	yes	no	have caregiver	<26000	0	no	yes	no	8.825	good	bad health	good	no frailty	very little
112		112	76	female	4	married	living with others	no working		1	no	no	no cargiver	<26000	4	no	no	no	6	good	good health	good	no frailty	very little
113		113	68	female	4	married	living with others	housekeepers	yes	1	no	no	no cargiver	<26000	7	no	yes	no	7.86	good	good health	bad	no frailty	very little
114		114	66	female	0	married	living with others	housekeepers	yes	1	no	no	have caregiver	<26000	7	no	yes	no	7.5	good	good health	good	no frailty	very little
115		115	71	female	4	married	living with others	housekeepers	yes	1	no	no	no cargiver	<26000	5	no	no	no	8.25	sometimes	bad health	good	no frailty	very little
116		116	91	female	4	others	living with others	no working	yes	4	no	no	have caregiver	>26000	0	yes	yes	yes	7.86	good	bad health	bad	frailty	very little
117		117	81	female	4	others	living with others	no working	yes	4	no	no	have caregiver	>26000	7	no	no	no	7	good	good health	bad	no frailty	very little
118		118	64	female	4	others	living with others	no working	yes	2	no	no	have caregiver	<26000	7	yes	no	no	7.5	sometimes	bad health	good	no frailty	very little
119		119	89	male	0	married	living with others	no working	yes	2	yes	yes	have caregiver	<26000	0	yes	no	no	7.86	good	bad health	bad	no frailty	very little
120		120	95	female	0	married	living with others	no working	no	0	no	no	have caregiver	<26000	4	no	yes	no	7.86	good	good health	good	no frailty	very little
121		121	65	female	0	others	living with others	no working	no	0	yes	no	have caregiver	<26000	7	no	no	no	8	good	good health	bad	frailty	very little
122		122	64	female	10	married	living with others	housekeepers	yes	2	no	no	have caregiver	<26000	7	no	no	no	7.5	sometimes	bad health	good	no frailty	very little
123		123	74	female	0	married	living with others	housekeepers	yes	1	no	yes	no cargiver	<26000	2	no	no	no	7.86	sometimes	good health	good	no frailty	very little
124		124	76	male	0	married	living with others	housekeepers	no	0	yes	no	have caregiver	<26000	7	no	no	no	7.86	good	good health	good	no frailty	very little
125		125	87	male	4	others	living with others	housekeepers	yes	1	yes	no	have caregiver	<26000	2	yes	no	no	7.86	bad	bad health	good	no frailty	very little
126		126	85	male	12	married	living with others	no working	yes	3	no	no	have caregiver	<26000	4	yes	yes	yes	7.86	bad	bad health	good	no frailty	little
127		127	77	male	0	married	living with others	no working	no	0	yes	no	have caregiver	<26000	7	yes	no	no	7	sometimes	good health	good	no frailty	very little
128		128	60	female	12	others	living with others	no working		0	yes	no	have caregiver	>26000	7	no	no	no	6.5	sometimes	good health	good	no frailty	very little
129		129	66	female	4	married	living with others	no working	yes	1	no	no	have caregiver	<26000	7	no	no	no	9.5	good	good health	good	no frailty	very little
130		130	71	male	6	others	living with others	housekeepers	no	0	no	yes	have caregiver	<26000	1	yes	no	no	6.5	good	good health	good	no frailty	very little
131		131	74	male	0	others	alone	no working	yes	2	yes	no	no cargiver	<26000	7	yes	no	no	7.86	good	good health	good	no frailty	very little
132		132	69	male	4	married	living with others	housekeepers	yes	2	yes	no	no cargiver	<26000	7	no	no	no	8.5	sometimes	good health	good	no frailty	very little
133		133	73	female	6	married	living with others	housekeepers	yes	3	yes	no	have caregiver	<26000	4	yes	yes	yes	7.86	bad	bad health	bad	frailty	little
134		134	63	female	0	others	alone	no working	no	0	no	yes	no cargiver	<26000	2	no	no	no	7.5	sometimes	good health	bad	no frailty	very little
135		135	63	female	12	others	alone	housekeepers	no	0	no	no	no cargiver	>26000	0	no	no	no	7.86	good	good health	good	no frailty	very little
136		136	61	female	8	married	living with others	working	yes	1	yes	yes	have caregiver	<26000	5	no	no	yes	9	sometimes	bad health	bad	no frailty	very little
137		137	89	male	4	married	living with others	no working	yes	1	yes	yes	have caregiver	<26000	7	no	no	no	7	good	good health	good	no frailty	very little
138		138	74	female	0	others	alone	housekeepers	yes	2	no	yes	no cargiver	<26000	2	yes	yes	no	7	sometimes	bad health	good	frailty	little
139		139	74	female	6	married	living with others	working	yes	3	yes	no	have caregiver	<26000	1	no	no	yes	7.86	good	bad health	good	no frailty	very little
140		140	89	female	4	others	living with others	working	yes	1	no	no	have caregiver	>26000	0	no	no	no	12	good	good health	good	no frailty	very little
141		141	69	female	6	others	alone	no working	yes	2	no	no	have caregiver	<26000	0	no	no	no	7.5	good	good health	good	no frailty	very little
142		142	85	female	0	others	living with others	housekeepers	yes	8	no	no	have caregiver	>26000	7	no	no	no	5	good	bad health	good	no frailty	very little
143		143	73	female	4	others	living with others	housekeepers	yes	3	no	no	have caregiver	<26000	7	yes	yes	no	9	sometimes	good health	good	no frailty	very little
144		144	91	female	0	others	alone	no working	no	0	no	no	no cargiver	<26000	0	yes	no	yes	7.86	bad	bad health	bad	no frailty	very little
145		145	72	male	4	married	living with others	housekeepers	no	0	yes	yes	no cargiver	<26000	7	yes	no	no	7.86	good	good health	good	no frailty	very little
146		146	64	male	0	married	living with others	housekeepers	no	0	no	no	have caregiver	<26000	0	no	no	no	7.5	good	good health	bad	no frailty	very little
147		147	74	female	4	others	living with others	housekeepers	yes	3	no	no	no cargiver	<26000	0	yes	no	no	8	bad	bad health	bad	no frailty	very little
148		148	61	male	4	married	living with others	housekeepers	no	0	yes	yes	no cargiver	<26000	5	yes	no	no	7.86	good	good health	bad	no frailty	very little
149		149	66	male	4	married	living with others	housekeepers	yes	0	yes	yes	have caregiver	<26000	3	no	no	no	7.86	good	good health	good	no frailty	very little
150		150	61	female	16	others	living with others	working	yes	0	yes	no	have caregiver	>26000	7	yes	no	no	7.86	sometimes	good health	good	no frailty	very little
151		151	65	female	4	married	living with others	working	no	0	no	no	have caregiver	<26000	7	no	yes	no	7.5	good	good health	good	no frailty	very little
152		152	79	female	4	others	living with others	no working	yes	4	no	no	no cargiver	<26000	7	no	no	yes	7.5	good	bad health	good	no frailty	very little
153		153	63	female	6	married	living with others	no working	yes	2	no	no	have caregiver	<26000	0	no	no	no	8.5	sometimes	bad health	good	no frailty	very little
154		154	76	male	4	married	living with others	no working	yes	4	yes	yes	have caregiver	<26000	7	no	yes	yes	7.75	good	bad health	good	no frailty	very little
155		155	70	female	4	married	living with others	no working	yes	3	yes	yes	no cargiver	<26000	1	no	yes	no	8.5	good	good health	good	no frailty	very little
156		156	75	male	4	married	living with others	working	yes	1	yes	no	no cargiver	<26000	0	yes	no	no	7	good	bad health	bad	no frailty	little
157		157	63	male	5	married	living with others	no working	no	0	yes	yes	have caregiver	<26000	0	yes	no	no	7.25	good	good health	good	no frailty	little
158		158	64	male	4	married	living with others	no working	yes	3	yes	yes	have caregiver	<26000	7	no	no	no	9	sometimes	bad health	good	no frailty	very little
159		159	70	female	4	others	living with others	no working	yes	3	no	yes	have caregiver	<26000	1	no	no	yes	9	sometimes	good health	good	no frailty	very little
160		160	70	female	4	others	alone	housekeepers	no	0	yes	no	no cargiver	<26000	7	no	no	no	7.86	good	good health	good	no frailty	very little
161		161	61	male	6	others	alone	no working	no	0	yes	yes	no cargiver	<26000	7	yes	no	yes	7.86	good	good health	good	no frailty	very little
162		162	66	female	0	others	living with others	housekeepers	no	0	yes	no	have caregiver	<26000	0	no	no	no	7.86	good	good health	good	no frailty	very little
163		163	61	male	4	others	living with others	working	yes	2	yes	no	have caregiver	<26000	0	no	yes	no	9	sometimes	bad health	good	frailty	moderate
164		164	65	female	4	others	living with others	working	yes	0	no	no	have caregiver	<26000	7	no	yes	no	8	good	good health	bad	no frailty	very little
165		165	75	male	6	married	living with others	working	yes	1	yes	no	have caregiver	>26000	7	yes	no	no	7.86	sometimes	good health	good	no frailty	very little
166		166	76	male	4	married	living with others	working	no	0	no	no	have caregiver	<26000	7	no	no	no	6	good	good health	good	no frailty	very little
167		167	65	female	12	married	living with others	housekeepers	yes	2	no	no	have caregiver	>26000	6	no	no	no	7.86	good	bad health	good	no frailty	very little
168		168	67	male	6	married	living with others	working	no	0	no	no	have caregiver	<26000	2	yes	no	no	7.86	good	good health	good	no frailty	very little
169		169	69	male	4	married	living with others	housekeepers	no	0	yes	yes	no cargiver	<26000	1	no	no	no	7.86	good	good health	good	no frailty	very little
170		170	65	female	12	others	alone	housekeepers	no	1	no	no	no cargiver	>26000	6	no	yes	no	7.86	good	good health	bad	no frailty	very little
171		171	68	male	4	married	living with others	no working	yes	2	no	no	no cargiver	<26000	0	yes	no	no	7.86	good	good health	good	no frailty	very little
172		172	68	male	6	married	living with others	no working	yes	1	yes	no	no cargiver	>26000	7	no	no	no	7.75	good	good health	good	no frailty	very little
173		173	71	male	0	others	living with others	housekeepers	no	0	no	no	no cargiver	<26000	0	yes	no	yes	7.86	sometimes	good health	good	no frailty	very little
174		174	63	male	4	married	living with others	no working	yes	2	yes	yes	have caregiver	>26000	7	no	no	no	7.86	sometimes	good health	good	no frailty	very little
175		175	63	female	9	married	living with others	working	yes	0	yes	no	have caregiver	<26000	6	no	no	no	8.5	good	good health	good	no frailty	very little
176		176	67	female	4	others	living with others	working	yes	3	no	no	have caregiver	>26000	5	no	no	no	9	good	good health	good	no frailty	very little
177		177	78	female	4	others	living with others	no working	yes	1	no	no	have caregiver	<26000	0	yes	yes	yes	10	sometimes	bad health	bad	no frailty	little
178		178	62	female	4	married	living with others	housekeepers	yes	2	no	no	have caregiver	<26000	7	no	no	no	7.86	sometimes	good health	bad	no frailty	very little
179		179	58	female	4	married	living with others	housekeepers	no	0	no	no	have caregiver	<26000	7	no	no	no	7.86	good	good health	bad	no frailty	very little
180		180	65	female	6	others	living with others	housekeepers	no	3	no	yes	have caregiver	<26000	3	no	no	no	7.86	sometimes	bad health	bad	no frailty	very little
181		181	64	female	12	married	living with others	working	yes	2	no	no	have caregiver	>26000	5	yes	yes	yes	10	good	good health	bad	no frailty	very little
182		182	77	male	4	married	living with others	working	yes	2	yes	yes	no cargiver	>26000	0	no	no	no	9	good	bad health	good	no frailty	very little
183		183	67	male	6	married	living with others	no working	no	0	yes	no	have caregiver	<26000	0	no	no	no	9	good	good health	good	no frailty	very little
184		184	71	male	4	married	living with others	no working	yes	1	no	no	no cargiver	>26000	2	no	no	no	8	sometimes	good health	good	no frailty	very little
185		185	63	female	0	married	living with others	no working	yes	1	no	no	no cargiver	<26000	2	no	no	no	8.5	good	bad health	bad	no frailty	very little
186		186	70	male	0	others	living with others	housekeepers	no	0	yes	yes	have caregiver	<26000	7	no	no	no	7.86	good	good health	good	no frailty	very little
187		187	77	female	4	others	living with others	working	yes	1	no	no	have caregiver	<26000	7	no	no	no	8	good	good health	good	no frailty	very little
188		188	68	male	0	married	living with others	no working	no	0	yes	yes	have caregiver	<26000	7	no	no	no	7.86	good	good health	good	no frailty	very little
189		189	76	male	0	married	living with others	housekeepers	yes	0	no	no	have caregiver	<26000	5	no	no	no	7.86	good	bad health	good	no frailty	very little
190		190	94	male	2	others	living with others	no working	yes	1	no	no	have caregiver	>26000	7	yes	no	yes	7.86	good	good health	good	frailty	very little
191		191	90	male	0	married	living with others	no working	no	0	yes	yes	no cargiver	<26000	3	yes	no	yes	7.86	good	good health	good	no frailty	very little
192		192	62	female	4	married	living with others	housekeepers	yes	0	no	no	no cargiver	<26000	7	no	no	no	7.86	bad	good health	bad	no frailty	very little
193		193	87	female	0	married	living with others	housekeepers	yes	1	no	yes	no cargiver	<26000	4	no	no	no	7.86	sometimes	bad health	good	no frailty	very little
194		194	64	female	0	married	living with others	housekeepers	yes	5	no	no	have caregiver	<26000	3	no	yes	no	8	good	bad health	bad	no frailty	very little
195		195	92	female	2	others	living with others	no working	yes	6	yes	no	have caregiver	<26000	0	yes	yes	no	8	sometimes	good health	good	no frailty	very little
196		196	80	female	9	married	living with others	no working	yes	2	no	yes	have caregiver	<26000	0	no	no	no	7.86	good	good health	good	no frailty	very little
197		197	68	female	6	others	living with others	no working	yes	1	no	no	have caregiver	<26000	0	no	no	no	7.25	good	good health	good	no frailty	very little
198		198	72	female	0	married	living with others	housekeepers	yes	4	no	no	have caregiver	<26000	0	yes	yes	yes	7.86	sometimes	bad health	bad	no frailty	very little
199		199	83	female	6	others	living with others	housekeepers	yes	1	no	no	have caregiver	<26000	7	no	no	no	7.86	good	good health	good	no frailty	very little
200		200	63	female	4	married	living with others	housekeepers	yes	0	no	no	no cargiver	>26000	0	no	no	no	7.86	sometimes	good health	good	no frailty	very little
201		201	70	female	6	married	living with others	no working	yes	9	no	no	no cargiver	<26000	0	no	no	no	7.5	good	bad health	bad	no frailty	very little
202		202	62	female	7	others	living with others	no working	no	0	no	no	have caregiver	<26000	1	yes	yes	no	8	good	good health	good	no frailty	little
203		203	89	female	6	married	living with others	no working	yes	2	no	no	have caregiver	<26000	1	no	yes	yes	7.86	sometimes	bad health	good	frailty	very little
204		204	77	female	0	married	living with others	housekeepers	yes	4	no	yes	have caregiver	<26000	7	no	no	no	7	good	bad health	good	no frailty	very little
205		205	67	female	4	others	living with others	housekeepers	no	0	no	no	have caregiver	<26000	2	no	no	no	8.5	bad	bad health	good	no frailty	very little
206		206	65	female	4	others	living with others	housekeepers	yes	2	yes	no	have caregiver	<26000	2	no	yes	no	9	good	good health	good	no frailty	very little
207		207	68	male	4	others	living with others	housekeepers	no	0	yes	no	have caregiver	<26000	0	no	no	no	7.86	good	good health	bad	no frailty	very little
208		208	61	female	15	others	living with others	working	no	0	no	no	have caregiver	>26000	7	no	no	yes	7	good	good health	good	no frailty	very little
209		209	77	male	12	married	living with others	housekeepers	yes	3	yes	no	have caregiver	>26000	3	no	no	no	7.86	sometimes	good health	good	no frailty	very little
210		210	73	female	0	married	living with others	no working	yes	1	no	no	have caregiver	<26000	2	yes	no	no	14	good	bad health	good	no frailty	very little
211		211	67	female	0	married	living with others	working	yes	0	no	no	no cargiver	<26000	5	yes	yes	no	8	sometimes	bad health	bad	no frailty	very little
212		212	63	male	0	married	living with others	housekeepers	yes	1	no	yes	no cargiver	<26000	3	no	no	no	7.86	sometimes	good health	good	no frailty	very little
213		213	58	female	12	married	living with others	housekeepers	no	0	yes	no	have caregiver	<26000	2	no	no	no	7.86	good	good health	bad	no frailty	very little
214		214	80	female	0	others	living with others	no working	yes	3	no	no	have caregiver	<26000	0	no	no	no	7.86	good	bad health	bad	frailty	very little
215		215	64	female	0	married	living with others	working	yes	2	no	no	have caregiver	<26000	0	no	no	yes	8	sometimes	good health	good	no frailty	very little
216		216	72	male	4	married	living with others	no working	yes	4	yes	no	have caregiver	<26000	7	no	yes	no	8.5	good	bad health	bad	no frailty	very little
217		217	63	female	9	married	living with others	no working	no	0	no	no	have caregiver	<26000	1	no	no	no	7.5	good	good health	good	no frailty	very little
218		218	66	female	6	others	living with others	no working	yes	1	no	no	have caregiver	<26000	0	no	no	no	7.5	good	good health	good	no frailty	very little
219		219	74	male	4	married	living with others	housekeepers	yes	1	no	no	have caregiver	<26000	7	no	no	no	7.86	good	good health	good	no frailty	very little
220		220	66	male	12	married	living with others	housekeepers	yes	0	yes	no	have caregiver	<26000	3	no	yes	no	7.86	good	good health	bad	no frailty	very little
221		221	71	female	4	others	living with others	housekeepers	no	0	no	no	have caregiver	<26000	7	no	no	no	8.5	good	good health	good	no frailty	very little
222		222	64	female	6	married	living with others	housekeepers	no	0	no	yes	have caregiver	<26000	7	no	no	no	7.86	sometimes	good health	good	no frailty	very little
223		223	63	female	4	married	living with others	housekeepers	no	0	yes	no	no cargiver	<26000	7	no	no	no	8.5	sometimes	good health	bad	no frailty	very little
224		224	63	male	12	married	living with others	housekeepers	yes	3	yes	no	have caregiver	>26000	4	no	no	no	7.86	good	bad health	good	no frailty	very little
225		225	70	male	4	married	living with others	housekeepers	yes	2	no	no	have caregiver	<26000	3	no	no	no	8.5	good	good health	good	no frailty	very little
226		226	73	female	6	married	living with others	working	yes	4	no	yes	have caregiver	<26000	7	no	no	no	7.86	good	bad health	good	no frailty	very little
227		227	67	female	4	others	living with others	working	yes	1	no	no	have caregiver	>26000	5	no	no	no	8	good	good health	good	no frailty	very little
228		228	81	female	0	others	living with others	housekeepers	yes	4	no	no	have caregiver	<26000	0	yes	yes	yes	10.5	bad	bad health	bad	frailty	little
229		229	62	male	15	married	living with others	working	yes	3	yes	yes	have caregiver	>26000	5	no	yes	no	7.86	good	good health	good	no frailty	very little
230		230	73	male	4	married	living with others	housekeepers	yes	2	no	no	have caregiver	>26000	6	no	no	no	7.86	good	good health	good	no frailty	very little
231		231	69	female	6	married	living with others	working	no	0	no	no	have caregiver	>26000	7	no	no	no	7.86	sometimes	good health	good	no frailty	very little
232		232	91	female	4	married	living with others	no working	yes	5	yes	no	have caregiver	>26000	7	yes	no	yes	7.86	sometimes	bad health	good	frailty	little
233		233	68	female	4	married	alone	no working	no	0	no	no	have caregiver	<26000	7	no	no	no	7.86	good	good health	bad	no frailty	very little
234		234	72	female	0	married	living with others	no working	yes	0	no	no	have caregiver	<26000	1	no	no	no	8.5	good	good health	good	no frailty	very little
235		235	70	female	0	others	living with others	housekeepers	no	0	no	no	have caregiver	<26000	7	no	no	no	7.5	good	good health	good	no frailty	very little
236		236	64	female	6	married	living with others	working	no	0	no	no	have caregiver	<26000	7	no	no	no	7.86	sometimes	good health	good	no frailty	very little
237		237	76	male	4	married	living with others	housekeepers	yes	2	no	no	have caregiver	>26000	7	no	no	no	8	good	good health	good	no frailty	very little
238		238	70	male	4	married	living with others	housekeepers	yes	3	yes	no	have caregiver	>26000	0	no	no	no	7.86	good	bad health	good	no frailty	very little
239		239	65	female	4	married	alone	housekeepers	yes	0	yes	no	no cargiver	>26000	5	no	no	yes	7.5	good	good health	good	no frailty	very little
240		240	71	male	6	married	living with others	working	yes	3	no	no	have caregiver	<26000	1	yes	no	no	7.86	sometimes	bad health	good	no frailty	very little
241		241	75	male	4	married	living with others	working	yes	2	no	no	have caregiver	<26000	0	no	no	no	7.5	sometimes	good health	good	no frailty	very little
242		242	65	female	4	married	living with others	working	no	0	no	no	no cargiver	>26000	7	no	no	no	8	sometimes	good health	good	no frailty	very little
243		243	64	female	0	married	living with others	working	yes	1	yes	no	have caregiver	>26000	7	no	no	no	8.5	good	good health	good	no frailty	very little
244		244	75	male	4	married	living with others	working	yes	2	yes	yes	have caregiver	<26000	7	no	no	no	7.5	good	good health	good	no frailty	very little
245		245	77	female	4	married	alone	no working	yes	2	no	no	have caregiver	<26000	7	yes	no	no	7.86	bad	good health	good	no frailty	very little
246		246	65	female	6	others	living with others	no working	yes	1	yes	no	have caregiver	<26000	0	no	no	no	8	sometimes	bad health	bad	no frailty	very little
247		247	77	female	4	others	living with others	no working	yes	1	no	yes	have caregiver	>26000	0	no	no	no	7	sometimes	bad health	bad	no frailty	very little
248		248	66	female	3	married	living with others	housekeepers	yes	3	yes	no	no cargiver	>26000	7	yes	no	no	8.5	sometimes	bad health	bad	no frailty	very little
249		249	82	male	0	married	living with others	housekeepers	no	0	yes	yes	no cargiver	<26000	4	yes	no	yes	7.86	sometimes	good health	bad	no frailty	very little
250		250	64	male	0	married	living with others	housekeepers	yes	0	yes	no	no cargiver	<26000	7	no	no	no	7.86	good	good health	good	no frailty	very little
251		251	83	male	4	others	living with others	no working	yes	3	no	no	have caregiver	<26000	0	no	no	no	8	good	bad health	good	no frailty	very little
252		252	70	male	0	married	living with others	no working	yes	0	yes	no	no cargiver	<26000	7	no	no	no	9	sometimes	good health	bad	no frailty	very little
253		253	70	male	4	married	alone	housekeepers	no	0	no	no	no cargiver	>26000	7	no	no	yes	7.86	good	good health	good	no frailty	very little
254		254	62	male	14	married	living with others	working	yes	1	yes	yes	have caregiver	<26000	6	no	no	no	7.5	good	bad health	good	no frailty	very little
255		255	71	male	6	married	living with others	no working	yes	0	yes	no	no cargiver	<26000	1	no	no	no	10	bad	good health	good	no frailty	very little
256		256	68	female	12	married	living with others	housekeepers	yes	1	no	no	have caregiver	<26000	7	no	no	no	8.75	good	good health	good	no frailty	very little
257		257	74	male	0	married	living with others	housekeepers	yes	1	yes	no	have caregiver	<26000	3	no	no	no	7.86	good	good health	good	no frailty	very little
258		258	68	female	4	others	alone	no working	yes	3	no	no	no cargiver	<26000	0	no	no	no	7.86	good	bad health	good	no frailty	very little
259		259	92	female	4	others	living with others	no working	yes	1	no	no	have caregiver	<26000	0	yes	no	no	7.86	bad	bad health	bad	frailty	very little
260		260	65	male	2	married	living with others	housekeepers	yes	4	yes	no	have caregiver	<26000	6	no	no	no	7.86	good	bad health	good	no frailty	very little
261		261	62	female	4	others	living with others	housekeepers	no	0	no	no	no cargiver	<26000	1	no	no	no	7.25	good	good health	good	no frailty	very little
262		262	67	male	5	married	living with others	working	no	0	no	no	have caregiver	<26000	7	no	no	no	8	good	good health	good	no frailty	very little
263		263	82	female	0	married	living with others	working	yes	3	no	no	no cargiver	<26000	0	yes	no	yes	9	sometimes	bad health	good	no frailty	very little
264		264	65	female	4	others	alone	no working	yes	1	no	no	no cargiver	<26000	2	yes	no	no	8.75	good	bad health	good	no frailty	very little
265		265	90	male	4	married	living with others	no working	yes	3	no	no	have caregiver	<26000	0	no	yes	yes	7.86	good	good health	good	no frailty	very little
266		266	82	male	0	married	living with others	working	yes	4	no	no	have caregiver	<26000	2	no	no	yes	8.25	sometimes	bad health	bad	no frailty	very little
267		267	65	female	6	others	living with others	no working	yes	0	no	no	have caregiver	<26000	1	no	no	yes	8	good	good health	good	no frailty	very little
268		268	76	female	4	others	living with others	no working	yes	1	no	no	have caregiver	<26000	2	no	no	no	7.75	good	bad health	bad	no frailty	very little
269		269	65	male	4	married	living with others	no working	yes	0	yes	yes	no cargiver	<26000	0	yes	no	yes	7.86	good	bad health	good	no frailty	little
270		270	62	male	0	others	living with others	no working	yes	1	yes	no	have caregiver	<26000	6	no	yes	yes	8.5	good	bad health	good	no frailty	very little
271		271	65	female	6	married	living with others	working	yes	3	no	no	have caregiver	<26000	4	no	no	no	7.86	sometimes	good health	good	no frailty	very little
272		272	67	female	6	others	alone	working	yes	4	no	no	have caregiver	>26000	1	no	no	no	8.5	bad	good health	bad	no frailty	very little
273		273	61	female	4	married	living with others	working	yes	1	yes	no	no cargiver	<26000	0	no	no	no	7.75	good	good health	good	no frailty	very little
274		274	63	female	6	married	living with others	no working	no	0	no	no	have caregiver	>26000	0	yes	no	no	5.5	sometimes	good health	good	no frailty	very little
275		275	68	female	4	others	living with others	housekeepers	yes	2	no	no	no cargiver	<26000	5	no	no	no	8.25	good	good health	good	no frailty	very little
276		276	69	female	6	married	living with others	no working	yes	2	no	no	have caregiver	<26000	7	no	no	no	7.86	good	good health	good	no frailty	very little
277		277	65	female	4	others	living with others	housekeepers	yes	1	no	no	have caregiver	>26000	7	no	no	no	8	good	good health	good	no frailty	very little
278		278	88	female	0	others	living with others	housekeepers	yes	0	no	yes	have caregiver	<26000	0	no	no	no	9.25	bad	bad health	good	no frailty	very little
279		279	65	female	4	married	living with others	working	yes	2	no	no	no cargiver	>26000	7	no	no	no	8.5	good	good health	good	no frailty	very little
280		280	66	female	4	married	living with others	working	no	0	no	no	no cargiver	<26000	7	no	yes	no	8	good	good health	good	no frailty	very little
281		281	65	female	4	married	living with others	housekeepers	yes	3	no	no	have caregiver	<26000	0	no	no	no	7.86	sometimes	bad health	bad	frailty	very little
282		282	68	male	4	married	living with others	working	yes	3	yes	yes	have caregiver	>26000	4	no	yes	no	8.5	good	bad health	good	frailty	very little
283		283	93	male	4	married	living with others	no working	yes	6	no	no	have caregiver	<26000	5	yes	yes	yes	6.5	bad	bad health	good	frailty	very little
284		284	80	female	0	others	living with others	no working	yes	5	no	no	have caregiver	<26000	7	no	yes	no	9	bad	bad health	good	frailty	little
285		285	55	male	4	married	living with others	housekeepers	no	0	yes	no	have caregiver	<26000	2	no	no	no	7.86	sometimes	good health	good	no frailty	very little
286		286	64	female	6	married	living with others	housekeepers	yes	0	no	no	have caregiver	>26000	0	no	no	no	7.86	bad	good health	bad	no frailty	very little
287		287	66	male	0	married	living with others	housekeepers	no	0	no	no	no cargiver	<26000	7	no	no	no	7.86	good	good health	good	no frailty	very little
288		288	62	female	0	married	living with others	no working	no	0	no	no	no cargiver	<26000	1	no	no	no	9.5	sometimes	good health	good	no frailty	very little
289		289	80	male	4	married	living with others	working	yes	2	yes	no	no cargiver	<26000	7	no	no	no	7.75	sometimes	bad health	good	no frailty	very little
290		290	60	female	9	married	living with others	housekeepers		2	no	no	have caregiver	<26000	7	no	no	no	7.75	good	bad health	bad	no frailty	very little
291		291	67	male	4	married	living with others	housekeepers	no	0	yes	yes	have caregiver	<26000	7	no	yes	no	7.86	good	good health	good	no frailty	very little
292		292	61	male	10	married	living with others	housekeepers	yes	0	no	no	have caregiver	<26000	7	no	no	no	8	good	good health	good	no frailty	very little
293		293	62	male	4	others	alone	no working	yes	0	yes	yes	no cargiver	<26000	7	yes	no	no	7.86	good	good health	good	no frailty	very little
294		294	62	female	0	married	living with others	no working	yes	1	yes	no	have caregiver	<26000	2	no	no	yes	8.5	sometimes	bad health	bad	no frailty	very little
295		295	69	female	4	others	living with others	housekeepers	no	1	no	no	have caregiver	<26000	0	yes	no	yes	7.5	good	good health	good	frailty	little
296		296	66	female	4	others	alone	housekeepers	no	0	no	no	no cargiver	<26000	7	yes	no	no	9	sometimes	good health	good	no frailty	very little
297		297	55	male	6	others	alone	housekeepers		0	yes	no	no cargiver	<26000	7	no	no	no	8.25	good	good health	good	no frailty	very little
298		298	67	male	4	married	living with others	working	yes	0	no	no	have caregiver	<26000	2	no	no	no	7.5	good	good health	good	no frailty	very little
299		299	71	male	7	married	living with others	working	yes	5	yes	no	have caregiver	<26000	4	no	no	no	8.5	sometimes	bad health	good	no frailty	little
300		300	77	male	4	others	living with others	no working	yes	4	no	no	have caregiver	<26000	3	yes	no	no	7.86	sometimes	bad health	good	no frailty	very little
301		301	69	female	0	married	living with others	no working	yes	2	no	no	no cargiver	>26000	1	no	no	yes	5.5	good	bad health	good	no frailty	very little
302		302	75	female	4	others	living with others	working	no	0	yes	no	have caregiver	<26000	7	no	no	no	7.5	good	good health	good	no frailty	very little
303		303	61	female	0	married	living with others	working	yes	2	no	no	have caregiver	<26000	5	no	no	no	8	sometimes	bad health	bad	no frailty	very little
304		304	64	female	0	others	living with others	no working	yes	0	no	no	have caregiver	<26000	2	yes	yes	yes	8	sometimes	good health	bad	no frailty	little
305		305	65	female	4	married	living with others	housekeepers	yes	2	no	no	have caregiver	<26000	4	yes	no	no	8	sometimes	good health	good	no frailty	very little
306		306	64	female	6	others	living with others	no working	yes	1	no	no	have caregiver	<26000	2	no	no	no	7.86	sometimes	good health	good	no frailty	very little
307		307	72	female	0	married	living with others	no working	yes	1	no	no	no cargiver	<26000	7	yes	no	no	6	sometimes	bad health	bad	no frailty	very little
308		308	65	male	4	married	living with others	housekeepers	yes	1	yes	yes	no cargiver	<26000	7	no	no	no	7.86	good	bad health	good	no frailty	very little
309		309	77	female	4	others	living with others	working	yes	1	no	no	no cargiver	<26000	7	no	yes	no	9.5	good	good health	good	no frailty	very little
310		310	70	male	5	others	living with others	no working	yes	2	yes	no	have caregiver	>26000	7	no	no	no	8.25	sometimes	good health	good	frailty	very little
311		311	64	male	4	others	living with others	working	yes	1	yes	no	no cargiver	<26000	7	yes	yes	yes	9	sometimes	bad health	good	no frailty	very little
312		312	81	male	12	married	living with others	no working	yes	1	no	no	have caregiver	<26000	1	yes	no	no	7	good	good health	good	no frailty	very little
313		313	66	female	4	others	living with others	housekeepers	yes	1	no	no	have caregiver	<26000	7	yes	no	no	7.75	good	good health	good	no frailty	very little
314		314	68	female	6	married	living with others	working	no	0	no	no	have caregiver	<26000	7	no	no	no	7.86	good	good health	good	no frailty	very little
315		315	63	female	4	others	alone	working	yes	1	no	no	no cargiver	<26000	0	yes	no	no	8	good	good health	good	no frailty	very little
316		316	64	female	6	married	living with others	no working	no	0	no	no	have caregiver	<26000	1	no	no	no	7.5	good	good health	good	no frailty	very little
317		317	69	female	6	married	living with others	no working	yes	1	no	no	have caregiver	<26000	0	no	no	no	8	good	good health	bad	no frailty	very little
318		318	73	female	4	married	living with others	housekeepers	yes	4	no	no	have caregiver	<26000	7	no	no	no	7.86	good	bad health	good	no frailty	very little
319		319	61	male	12	married	living with others	working	yes	2	yes	no	have caregiver	>26000	2	no	no	no	8.5	good	good health	good	no frailty	very little
320		320	64	female	16	married	living with others	no working	yes	3	no	no	have caregiver	<26000	0	no	no	no	7.86	good	bad health	good	no frailty	very little
321		321	68	female	6	married	living with others	working	yes	2	no	no	have caregiver	>26000	7	no	no	no	7	good	good health	good	no frailty	very little
322		322	72	female	8	others	living with others	no working	no	0	no	no	have caregiver	<26000	0	no	no	yes	7	sometimes	bad health	good	no frailty	very little
323		323	75	male	4	married	living with others	no working	yes	3	yes	no	no cargiver	<26000	5	no	no	no	9	good	good health	good	no frailty	very little
324		324	63	male	4	others	alone	no working	yes	1	yes	yes	no cargiver	<26000	7	yes	yes	yes	8.5	bad	bad health	bad	no frailty	severe
325		325	63	male	6	married	living with others	no working	yes	2	yes	no	have caregiver	<26000	0	no	yes	no	8	good	good health	good	no frailty	very little
326		326	76	male	6	married	living with others	housekeepers	yes	1	no	no	have caregiver	<26000	4	no	no	no	7.86	sometimes	good health	good	no frailty	very little
327		327	67	female	0	married	living with others	housekeepers	yes	1	no	no	no cargiver	<26000	2	yes	no	no	7.86	sometimes	good health	bad	no frailty	very little
328		328	63	male	0	married	living with others	no working	no	0	no	no	have caregiver	<26000	4	no	no	yes	7	good	good health	good	no frailty	very little
329		329	83	male	9	married	alone	no working	yes	0	yes	no	no cargiver	<26000	1	yes	no	yes	7.86	good	bad health	good	no frailty	very little
330		330	65	female	4	married	living with others	working	yes	2	no	no	have caregiver	>26000	4	no	no	no	7.5	good	good health	good	no frailty	very little
331		331	61	female	7	married	living with others	working	yes	1	no	no	no cargiver	<26000	0	no	no	no	9	bad	bad health	bad	no frailty	very little
332		332	66	male	4	married	living with others	no working	yes	3	no	no	no cargiver	<26000	7	no	no	no	8	sometimes	good health	good	no frailty	very little
333		333	75	male	6	married	living with others	no working	yes	3	no	no	have caregiver	<26000	7	yes	no	no	7.86	sometimes	good health	good	no frailty	very little
334		334	52	male	12	married	living with others	housekeepers	no	0	yes	no	have caregiver	>26000	3	no	no	no	7.86	good	good health	good	no frailty	very little
335		335	64	female	4	others	living with others	working	yes	0	no	no	have caregiver	>26000	0	no	no	no	8	good	good health	good	no frailty	very little
336		336	66	female	6	married	living with others	no working	yes	1	no	no	have caregiver	>26000	1	no	no	no	7.5	sometimes	bad health	bad	no frailty	very little
337		337	74	female	4	married	living with others	no working	yes	3	no	no	have caregiver	<26000	5	yes	no	yes	7.86	bad	bad health	bad	no frailty	very little
338		338	64	female	0	others	living with others	housekeepers	yes	3	yes	no	no cargiver	<26000	0	no	yes	no	7.86	sometimes	bad health	bad	no frailty	very little
339		339	72	male	0	others	living with others	no working	no	0	yes	yes	have caregiver	<26000	5	no	yes	no	8	good	good health	good	no frailty	very little
340		340	84	male	4	married	living with others	housekeepers	yes	3	no	yes	have caregiver	<26000	7	yes	yes	no	7.86	good	good health	good	no frailty	very little
341		341	63	male	4	married	living with others	housekeepers	yes	0	yes	no	have caregiver	<26000	7	no	no	no	8.5	good	good health	good	no frailty	very little
342		342	83	female	6	others	alone	no working	yes	2	no	no	no cargiver	<26000	7	yes	no	no	7.86	good	good health	good	no frailty	very little
343		343	65	female	4	married	living with others	working	yes	2	no	no	have caregiver	<26000	5	no	no	no	7.75	good	good health	good	no frailty	very little
344		344	69	male	0	others	alone	no working	no	0	yes	yes	no cargiver	<26000	5	no	no	no	9.75	sometimes	good health	good	no frailty	very little
345		345	60	female	4	married	living with others	housekeepers	yes	5	no	no	have caregiver	<26000	7	no	no	yes	7.86	good	bad health	good	no frailty	very little
346		346	69	female	6	others	living with others	working	yes	2	no	no	have caregiver	>26000	0	no	no	no	8	sometimes	good health	good	frailty	very little
347		347	68	male	4	married	living with others	no working	no	0	yes	no	no cargiver	<26000	7	no	no	no	7.86	good	good health	good	no frailty	very little
348		348	64	female	4	others	alone	no working	yes	0	yes	no	have caregiver	<26000	1	yes	no	no	7.86	good	good health	good	no frailty	very little
349		349	71	female	6	married	living with others	no working	yes	2	no	no	have caregiver	<26000	1	yes	no	no	7.86	sometimes	good health	good	frailty	very little
350		350	69	female	4	married	living with others	housekeepers	yes	1	no	no	have caregiver	>26000	0	no	no	no	7.86	good	bad health	good	no frailty	very little
351		351	63	female	4	others	alone	housekeepers	no	0	no	no	no cargiver	>26000	2	yes	no	no	7.86	sometimes	good health	good	no frailty	very little
352		352	71	female	4	married	living with others	housekeepers	yes	2	no	no	have caregiver	<26000	7	no	no	no	3.5	good	good health	good	no frailty	very little
353		353	74	female	4	others	alone	no working	yes	1	no	no	have caregiver	<26000	0	no	no	no	9.5	good	bad health	good	no frailty	very little
354		354	75	male	6	married	living with others	working	no	1	yes	yes	have caregiver	<26000	7	no	no	no	7.86	good	good health	good	no frailty	very little
355		355	75	male	3	married	living with others	no working	no	0	no	yes	have caregiver	<26000	7	no	no	yes	7.86	bad	good health	good	no frailty	very little
356		356	81	male	4	others	living with others	no working	yes	1	yes	no	have caregiver	<26000	7	no	no	no	7.86	good	good health	good	no frailty	very little
357		357	69	male	4	married	living with others	no working	yes	0	no	no	no cargiver	>26000	7	no	yes	no	8.5	good	good health	good	no frailty	very little
358		358	70	female	4	married	living with others	working	yes	0	yes	no	have caregiver	<26000	0	no	no	no	8.75	good	good health	bad	no frailty	very little
359		359	74	male	0	others	living with others	working	yes	0	no	no	have caregiver	<26000	0	yes	yes	yes	7	bad	bad health	bad	no frailty	moderate
360		360	66	male	9	married	living with others	working	yes	1	no	no	no cargiver	<26000	7	no	no	no	8	bad	bad health	bad	no frailty	little
361		361	86	male	11	others	living with others	no working	yes	3	no	no	no cargiver	<26000	7	no	no	yes	7.86	good	good health	good	no frailty	very little
362		362	61	male	4	married	living with others	housekeepers	yes	2	yes	no	have caregiver	<26000	0	no	yes	no	8	bad	bad health	bad	frailty	little
363		363	71	male	4	married	living with others	no working	yes	4	yes	no	have caregiver	<26000	2	no	no	no	8	good	good health	good	no frailty	very little
364		364	72	female	16	others	alone	no working	yes	0	no	no	no cargiver	<26000	3	no	no	yes	7	good	good health	good	no frailty	very little
365		365	94	female	4	others	living with others	housekeepers	yes	3	no	no	have caregiver	<26000	0	yes	no	no	7.86	sometimes	bad health	good	no frailty	very little
366		366	74	male	2	others	living with others	housekeepers	yes	1	yes	no	no cargiver	<26000	2	yes	yes	no	8.5	good	bad health	bad	no frailty	very little
367		367	59	female	6	others	alone	housekeepers	no	0	no	no	no cargiver	<26000	5	no	no	no	7.86	sometimes	bad health	good	no frailty	very little
368		368	63	female	12	married	living with others	working	no	1	yes	no	have caregiver	<26000	7	no	no	no	7.86	sometimes	good health	good	no frailty	very little
369		369	65	male	6	married	living with others	working	no	0	no	no	have caregiver	>26000	4	no	no	no	7.86	good	good health	good	no frailty	very little
370		370	68	male	4	married	living with others	no working	yes	2	yes	no	have caregiver	<26000	3	no	yes	no	7.86	bad	good health	bad	no frailty	very little
371		371	74	female	4	married	living with others	housekeepers	yes	2	no	no	have caregiver	<26000	4	no	no	no	7.86	good	bad health	bad	no frailty	very little
372		372	62	male	13	married	living with others	no working	yes	1	yes	no	no cargiver	>26000	0	no	no	yes	7.5	good	good health	bad	no frailty	little
373		373	59	female	12	others	living with others	housekeepers	no	0	yes	no	have caregiver	>26000	0	no	no	no	7.86	good	good health	good	no frailty	very little
374		374	64	female	7	married	living with others	working	yes	0	no	no	have caregiver	<26000	0	yes	no	no	9	good	bad health	good	no frailty	very little
375		375	68	male	6	others	living with others	no working	no	0	yes	yes	have caregiver	<26000	0	no	no	yes	7	good	good health	good	no frailty	very little
376		376	64	male	0	married	living with others	no working	yes	7	yes	no	no cargiver	<26000	4	no	no	no	8	good	bad health	bad	no frailty	very little
377		377	68	male	4	married	living with others	no working	yes	7	no	no	no cargiver	<26000	7	no	yes	no	8	good	good health	good	no frailty	very little
378		378	73	male	9	married	living with others	no working	yes	1	yes	no	have caregiver	>26000	1	no	no	no	7.86	good	good health	good	no frailty	very little
379		379	88	male	0	married	living with others	no working	no	0	yes	no	have caregiver	<26000	7	no	yes	no	7.86	good	good health	good	no frailty	very little
380		380	79	male	4	others	living with others	no working	yes	4	yes	no	have caregiver	<26000	7	yes	no	yes	6.5	good	bad health	good	no frailty	very little
381		381	73	male	6	married	living with others	no working	no	0	yes	no	no cargiver	<26000	4	no	no	yes	7.86	good	good health	bad	no frailty	very little
382		382	86	female	6	married	living with others	working	yes	5	no	no	have caregiver	>26000	7	no	no	yes	7.86	good	good health	good	no frailty	very little
383		383	62	female	0	married	living with others	housekeepers	yes	1	no	no	have caregiver	<26000	7	yes	no	no	7.86	good	bad health	bad	no frailty	very little
384		384	73	female	0	others	alone	housekeepers	yes	5	no	no	have caregiver	<26000	2	yes	yes	yes	9.5	sometimes	bad health	good	no frailty	very little
385		385	67	female	0	married	living with others	housekeepers	no	0	no	no	have caregiver	<26000	1	no	no	no	7.86	sometimes	good health	good	no frailty	very little
386		386	70	female	0	others	living with others	housekeepers	yes	2	yes	no	have caregiver	<26000	0	yes	yes	yes	8.25	sometimes	good health	bad	no frailty	very little
387		387	66	male	4	others	alone	no working	yes	1	yes	no	no cargiver	<26000	2	yes	yes	no	7	bad	bad health	bad	frailty	little
388		388	64	female	4	married	living with others	no working	yes	3	no	no	no cargiver	<26000	5	no	no	no	8.5	good	good health	good	no frailty	very little
389		389	71	female	0	married	living with others	working	yes	2	yes	no	no cargiver	>26000	7	no	no	yes	7.5	good	good health	good	no frailty	very little
390		390	72	male	7	married	living with others	housekeepers	yes	3	yes	yes	no cargiver	<26000	2	no	yes	no	9	bad	good health	good	no frailty	very little
391		391	60	female	6	others	living with others	housekeepers	yes	0	yes	no	have caregiver	>26000	0	no	no	no	7.86	good	good health	good	no frailty	very little
392		392	76	female	4	others	living with others	housekeepers	yes	0	no	no	have caregiver	>26000	2	yes	no	no	7.86	sometimes	good health	bad	no frailty	very little
393		393	59	female	4	married	alone	housekeepers	no	0	no	no	have caregiver	<26000	5	no	yes	no	7.86	good	good health	good	no frailty	very little
394		394	63	female	0	others	living with others	housekeepers	yes	0	no	no	have caregiver	<26000	0	yes	yes	yes	7.86	sometimes	bad health	good	no frailty	very little
395		395	66	female	3	married	living with others	working	yes	0	no	no	have caregiver	<26000	0	no	no	yes	7	good	bad health	good	no frailty	very little
396		396	70	male	1	others	living with others	working	no	0	yes	no	have caregiver	<26000	0	no	no	no	7.5	good	good health	good	no frailty	very little
397		397	75	female	4	married	living with others	working	yes	2	no	no	no cargiver	>26000	2	no	no	no	7.5	good	good health	good	no frailty	very little
398		398	63	female	12	others	living with others	working	yes	0	no	no	have caregiver	<26000	7	no	no	no	8	good	bad health	bad	no frailty	very little
399		399	60	female	6	married	living with others	working	yes	0	no	no	have caregiver	<26000	0	no	no	no	8	good	good health	bad	no frailty	very little
400		400	76	female	4	others	living with others	working	yes	1	no	no	no cargiver	<26000	7	no	no	no	9.5	sometimes	good health	bad	no frailty	very little
401		401	67	female	4	married	living with others	working	yes	2	no	no	have caregiver	<26000	0	no	no	no	10	good	good health	good	no frailty	very little
402		402	76	male	0	married	living with others	working	no	0	yes	yes	have caregiver	<26000	2	no	no	yes	7.5	sometimes	bad health	good	no frailty	very little
403		403	81	female	0	others	living with others	working	yes	3	yes	no	have caregiver	<26000	0	no	yes	no	13	sometimes	good health	good	frailty	very little
404		404	68	female	6	married	living with others	no working	yes	2	no	no	have caregiver	<26000	2	no	no	no	7.86	good	good health	good	no frailty	very little
405		405	63	female	0	married	living with others	no working	yes	3	yes	yes	have caregiver	<26000	0	no	no	yes	9	good	bad health	good	no frailty	very little
406		406	73	female	9	married	living with others	housekeepers	yes	2	no	no	have caregiver	<26000	7	no	no	no	7.86	good	bad health	bad	no frailty	little
407		407	65	female	4	others	living with others	housekeepers	yes	5	yes	no	no cargiver	>26000	6	no	no	no	8.75	good	bad health	bad	no frailty	very little
408		408	66	female	4	married	living with others	no working	no	0	no	no	have caregiver	<26000	7	no	no	no	8	sometimes	good health	good	no frailty	very little
409		409	68	female	4	married	living with others	no working	yes	3	no	no	have caregiver	<26000	3	no	yes	yes	8.25	good	good health	bad	frailty	very little
410		410	78	male	0	others	alone	no working	yes	0	no	yes	no cargiver	<26000	0	yes	no	no	7.86	good	good health	good	no frailty	very little
411		411	85	male	6	others	alone	no working	yes	3	no	no	no cargiver	<26000	1	no	no	yes	8	good	good health	good	no frailty	very little
412		412	69	male	4	others	living with others	housekeepers	yes	0	yes	yes	have caregiver	<26000	7	yes	no	no	7.86	sometimes	bad health	bad	no frailty	very little
413		413	61	male	12	married	alone	housekeepers	yes	3	yes	no	have caregiver	>26000	1	no	no	no	7.86	good	good health	bad	no frailty	very little
414		414	65	male	4	others	living with others	working	yes	2	yes	no	have caregiver	<26000	2	no	yes	no	7.5	sometimes	good health	good	no frailty	very little
415		415	61	female	4	others	living with others	housekeepers	yes	1	no	no	no cargiver	>26000	3	no	no	no	7.86	good	good health	bad	no frailty	very little
416		416	67	female	1	others	alone	housekeepers	yes	2	yes	no	have caregiver	<26000	7	yes	yes	no	8.5	bad	good health	bad	no frailty	little
417		417	63	female	9	married	living with others	working	yes	2	yes	no	no cargiver	<26000	7	no	no	no	7.86	good	good health	good	no frailty	very little
418		418	76	female	0	married	living with others	working	yes	3	no	no	have caregiver	<26000	7	yes	no	yes	8.5	sometimes	bad health	good	frailty	little
419		419	65	female	4	married	living with others	no working	yes	0	no	no	no cargiver	<26000	0	no	no	no	9.5	sometimes	bad health	bad	no frailty	very little
420		420	67	female	4	others	living with others	working	no	0	no	no	have caregiver	<26000	4	no	yes	no	7.5	good	bad health	good	no frailty	very little
421		421	72	female	4	married	living with others	no working	yes	2	no	no	have caregiver	<26000	7	no	no	no	7.86	bad	bad health	bad	no frailty	very little
422		422	89	male	4	married	living with others	housekeepers	yes	3	yes	no	no cargiver	<26000	7	no	no	no	7.5	good	bad health	good	no frailty	very little
423		423	68	female	4	married	living with others	housekeepers	yes	2	no	no	have caregiver	<26000	7	no	yes	yes	7.86	good	bad health	good	no frailty	very little
424		424	64	male	6	married	living with others	housekeepers	yes	0	yes	no	have caregiver	<26000	7	no	no	no	7.86	sometimes	good health	good	no frailty	very little
425		425	64	female	0	others	alone	working	yes	3	no	no	no cargiver	<26000	5	yes	no	no	6.25	good	good health	good	no frailty	very little
426		426	65	female	9	married	living with others	working	yes	0	yes	no	have caregiver	>26000	5	no	no	yes	9	sometimes	good health	good	no frailty	very little
427		427	63	male	4	married	living with others	no working	yes	2	yes	no	have caregiver	<26000	5	no	no	no	8	good	good health	good	no frailty	very little
428		428	66	female	12	others	living with others	working	yes	0	no	no	have caregiver	<26000	4	no	no	no	8	good	good health	good	no frailty	very little
429		429	71	female	0	married	living with others	working	no	0	no	no	have caregiver	<26000	4	no	no	no	8.5	good	good health	good	no frailty	very little
430		430	68	female	6	married	living with others	no working	yes	3	no	no	have caregiver	<26000	1	no	no	no	7.86	sometimes	good health	good	no frailty	very little
431		431	57	male	6	married	living with others	housekeepers	no	0	yes	no	have caregiver	>26000	4	no	no	no	7.86	good	good health	bad	no frailty	very little
432		432	69	male	0	married	living with others	housekeepers	yes	3	yes	no	no cargiver	<26000	3	no	no	no	8.5	sometimes	bad health	good	no frailty	very little
433		433	66	female	4	others	living with others	housekeepers	no	0	no	no	no cargiver	>26000	7	no	yes	yes	7.86	good	good health	bad	no frailty	very little
434		434	79	male	4	others	living with others	no working		0	yes	yes	no cargiver	<26000	3	no	no	no	8.5	good	good health	good	no frailty	very little
435		435	86	female	0	others	living with others	working	yes	1	no	no	have caregiver	<26000	0	no	no	no	8	good	good health	bad	no frailty	very little
436		436	75	female	4	married	living with others	working	yes	7	no	no	have caregiver	<26000	0	yes	yes	yes	9	bad	bad health	bad	no frailty	little
437		437	66	male	6	married	living with others	no working	yes	2	yes	no	have caregiver	<26000	0	yes	no	no	7	bad	bad health	bad	no frailty	very little
438		438	74	male	6	married	living with others	no working	yes	1	yes	no	no cargiver	<26000	1	no	no	no	7.5	good	good health	good	no frailty	very little
439		439	73	male	6	married	alone	no working	no	0	yes	no	have caregiver	<26000	0	no	yes	no	8	good	good health	bad	no frailty	very little
440		440	65	female	4	others	living with others	housekeepers		0	yes	no	no cargiver	<26000	7	no	no	no	8.25	good	good health	good	no frailty	very little
441		441	61	male	4	married	living with others	no working	yes	3	yes	no	have caregiver	<26000	7	no	yes	no	7.5	sometimes	bad health	bad	no frailty	very little
442		442	69	female	4	married	living with others	no working	yes	4	no	no	no cargiver	<26000	7	no	yes	no	8.25	good	bad health	good	no frailty	very little
443		443	63	female	3	married	living with others	working	yes	3	yes	yes	no cargiver	<26000	0	no	no	no	9	good	bad health	good	no frailty	very little
444		444	79	female	0	others	living with others	working	yes	4	no	no	have caregiver	<26000	0	no	no	no	7	good	good health	good	no frailty	very little
445		445	72	female	4	others	living with others	no working	yes	4	no	no	have caregiver	<26000	0	no	no	no	7.86	sometimes	bad health	good	no frailty	very little
446		446	61	female	16	others	living with others	no working	yes	0	no	no	have caregiver	>26000	7	no	no	no	8.25	sometimes	good health	bad	no frailty	very little
447		447	70	female	6	married	living with others	no working	yes	4	yes	no	have caregiver	<26000	1	yes	yes	no	7.86	sometimes	bad health	good	no frailty	very little
448		448	63	female	12	others	living with others	housekeepers	yes	0	no	no	have caregiver	<26000	7	no	no	no	7.86	good	good health	bad	no frailty	very little
449		449	67	female	4	married	living with others	housekeepers	yes	1	no	no	have caregiver	<26000	4	no	no	no	8	good	good health	good	no frailty	very little
450		450	78	female	6	others	alone	no working	yes	10	no	no	no cargiver	<26000	7	yes	no	no	7.86	bad	bad health	bad	frailty	little
451		451	54	female	6	married	living with others	housekeepers	yes	0	no	no	have caregiver	<26000	3	no	no	no	7.86	good	bad health	good	no frailty	very little
452		452	64	male	9	married	living with others	housekeepers	no	0	yes	yes	have caregiver	<26000	7	no	no	yes	7.86	good	good health	good	no frailty	very little
453		453	85	female	0	married	living with others	working	yes	2	no	no	have caregiver	>26000	0	no	no	no	8	good	good health	good	no frailty	very little
454		454	65	female	2	married	living with others	working	yes	2	no	no	no cargiver	>26000	3	no	no	no	8	good	good health	good	no frailty	very little
455		455	82	female	0	married	living with others	working	yes	5	no	no	no cargiver	<26000	4	yes	no	yes	9	good	good health	bad	frailty	little
456		456	90	female	4	married	living with others	no working	yes	2	no	no	have caregiver	<26000	7	no	no	no	7.86	good	good health	good	no frailty	very little
457		457	91	female	6	others	living with others	no working	yes	11	no	no	have caregiver	>26000	7	yes	no	yes	7.86	bad	bad health	bad	frailty	severe
458		458	74	female	0	married	living with others	housekeepers	yes	0	no	yes	have caregiver	<26000	7	no	no	no	8	good	good health	good	no frailty	very little
459		459	76	male	7	others	alone	working	yes	2	yes	no	have caregiver	<26000	3	no	no	no	7.5	good	good health	good	no frailty	very little
460		460	64	male	4	married	living with others	no working	yes	1	no	no	have caregiver	<26000	7	no	no	yes	8	good	good health	bad	no frailty	very little
461		461	61	male	4	married	living with others	working	yes	1	yes	yes	no cargiver	>26000	0	no	yes	no	9	good	good health	good	no frailty	very little
462		462	70	male	6	married	living with others	working	yes	2	yes	no	have caregiver	<26000	2	no	no	no	9	good	good health	good	no frailty	very little
463		463	64	male	4	married	living with others	no working		0	yes	no	no cargiver	>26000	0	no	no	no	8.25	good	good health	good	no frailty	very little
464		464	67	female	9	married	living with others	housekeepers	yes	3	no	no	no cargiver	<26000	7	no	no	no	7.86	sometimes	bad health	good	no frailty	little
465		465	59	female	4	married	living with others	housekeepers	yes	0	no	no	have caregiver	<26000	5	no	no	no	7.86	good	good health	good	no frailty	very little
466		466	67	female	4	married	living with others	housekeepers	yes	0	no	no	no cargiver	<26000	0	no	yes	no	8	bad	good health	good	no frailty	very little
467		467	71	female	4	others	living with others	no working	yes	2	no	no	have caregiver	<26000	3	no	no	yes	7.25	good	good health	good	no frailty	very little
468		468	61	male	11	married	living with others	working	yes	2	yes	yes	no cargiver	<26000	0	no	no	no	7.5	good	good health	good	no frailty	very little
469		469	72	female	0	married	living with others	working	no	0	no	no	no cargiver	<26000	1	yes	no	yes	8.5	sometimes	good health	good	no frailty	very little
470		470	75	female	6	married	living with others	working	no	0	no	no	have caregiver	<26000	1	yes	yes	yes	6.5	good	bad health	bad	no frailty	very little
471		471	70	male	4	married	living with others	working	no	0	no	no	have caregiver	<26000	7	no	no	no	8.5	good	good health	good	no frailty	very little
472		472	63	male	12	married	living with others	housekeepers	yes	2	yes	no	have caregiver	>26000	0	no	no	no	7.86	good	bad health	good	no frailty	very little
473		473	64	female	0	married	living with others	working	yes	4	no	no	have caregiver	<26000	0	no	no	no	8	sometimes	bad health	bad	frailty	very little
474		474	69	female	0	married	alone	no working	yes	1	no	no	have caregiver	<26000	2	no	no	no	8.75	bad	bad health	good	no frailty	little
475		475	64	female	4	married	living with others	housekeepers	yes	1	no	no	have caregiver	<26000	4	no	no	no	8.5	sometimes	good health	bad	no frailty	very little
476		476	63	male	4	married	living with others	no working	yes	2	yes	no	have caregiver	<26000	7	no	no	no	7.58333	good	bad health	bad	no frailty	very little
477		477	93	male	4	married	living with others	no working	yes	3	yes	no	have caregiver	<26000	7	no	no	no	7.86	good	bad health	good	frailty	very little
478		478	66	male	4	married	alone	housekeepers	yes	0	yes	yes	have caregiver	<26000	3	yes	yes	no	7.86	sometimes	bad health	good	no frailty	very little
479		479	69	male	10	married	living with others	working	yes	3	yes	no	have caregiver	>26000	7	yes	no	no	7.5	bad	good health	good	no frailty	very little
480		480	71	female	4	others	alone	working	yes	4	no	no	have caregiver	<26000	0	no	yes	yes	8.5	good	bad health	good	frailty	very little
481		481	63	male	6	married	living with others	working	no	0	yes	no	have caregiver	>26000	7	no	no	no	7.86	good	good health	good	no frailty	very little
482		482	69	male	9	married	living with others	no working	yes	3	no	no	no cargiver	<26000	3	no	no	no	7.86	good	good health	good	no frailty	very little
483		483	51	female	12	married	living with others	housekeepers	yes	0	yes	no	have caregiver	>26000	2	no	no	no	7.86	sometimes	good health	bad	no frailty	very little
484		484	59	female	6	others	living with others	housekeepers	no	0	no	no	have caregiver	>26000	7	no	no	no	7.86	good	good health	bad	no frailty	very little
485		485	65	female	0	married	living with others	no working	yes	2	no	no	no cargiver	<26000	0	yes	yes	no	7.86	bad	bad health	good	frailty	little
486		486	75	female	4	others	living with others	no working	no	0	no	no	no cargiver	>26000	7	no	no	no	10	good	good health	good	no frailty	very little
487		487	70	female	4	others	alone	working	yes	0	no	no	no cargiver	<26000	7	no	no	no	8.5	good	good health	good	no frailty	very little
488		488	60	female	12	married	living with others	working	yes	0	no	no	have caregiver	>26000	5	no	no	no	8	good	good health	good	no frailty	very little
489		489	66	female	4	others	living with others	working	yes	2	no	no	have caregiver	<26000	2	no	no	no	8.5	sometimes	bad health	good	no frailty	very little
490		490	63	female	6	married	living with others	no working	yes	1	no	no	have caregiver	>26000	0	no	no	no	8.5	good	bad health	good	no frailty	very little
491		491	70	female	4	married	living with others	no working	yes	2	no	no	have caregiver	<26000	0	no	no	no	8.5	good	bad health	good	no frailty	very little
492		492	72	female	6	married	living with others	housekeepers	no	1	no	no	have caregiver	>26000	7	no	no	yes	7.86	sometimes	bad health	bad	no frailty	very little
493		493	69	female	4	married	living with others	housekeepers	yes	1	no	no	have caregiver	<26000	7	no	yes	no	9.5	good	good health	bad	no frailty	very little
494		494	72	female	0	others	living with others	housekeepers	yes	2	no	no	have caregiver	<26000	0	yes	yes	yes	7.86	bad	bad health	good	no frailty	very little
495		495	62	female	7	others	living with others	housekeepers	yes	3	no	no	no cargiver	<26000	7	no	no	no	8.25	good	good health	good	no frailty	very little
496		496	74	female	4	married	living with others	no working	yes	3	no	no	have caregiver	<26000	7	yes	no	no	7.86	good	bad health	bad	no frailty	very little
497		497	75	female	4	married	alone	no working	yes	1	yes	no	have caregiver	>26000	2	no	yes	yes	7.86	good	bad health	good	frailty	very little
498		498	62	female	4	married	alone	housekeepers	yes	1	no	no	have caregiver	>26000	5	no	no	no	8	sometimes	bad health	bad	no frailty	very little
499		499	68	male	6	married	living with others	working	yes	1	yes	no	have caregiver	>26000	0	no	yes	no	9	good	good health	good	no frailty	very little
500		500	61	female	6	married	living with others	no working	yes	1	no	no	have caregiver	<26000	0	yes	no	no	7	good	good health	good	no frailty	very little
501		501	54	female	6	married	living with others	housekeepers	yes	1	no	no	have caregiver	>26000	0	no	no	no	7.86	sometimes	bad health	bad	no frailty	very little
502		502	83	male	0	married	living with others	housekeepers	yes	3	yes	no	no cargiver	<26000	3	yes	no	no	7.86	sometimes	bad health	good	no frailty	very little
503		503	68	male	9	married	living with others	working	yes	3	no	yes	have caregiver	<26000	3	no	no	no	8	good	good health	good	no frailty	very little
504		504	74	male	4	married	living with others	working	yes	0	no	no	have caregiver	<26000	7	no	no	no	8.75	good	good health	good	no frailty	very little
505		505	64	male	0	married	living with others	housekeepers	yes	3	yes	no	have caregiver	<26000	2	no	no	no	8.75	sometimes	good health	good	no frailty	very little
506		506	71	female	0	others	living with others	no working	yes	3	no	no	have caregiver	<26000	0	yes	yes	yes	7.86	good	good health	good	frailty	very little
507		507	70	female	3	married	living with others	working	yes	2	no	no	have caregiver	>26000	3	no	no	no	8	good	good health	good	no frailty	very little
508		508	66	female	0	married	living with others	housekeepers	yes	3	no	no	have caregiver	<26000	0	yes	no	no	7.86	good	good health	bad	no frailty	very little
509		509	69	male	4	married	living with others	no working	no	1	no	no	have caregiver	<26000	0	yes	no	no	5	bad	good health	good	no frailty	very little
510		510	70	male	4	others	alone	no working	yes	3	yes	no	have caregiver	>26000	7	no	no	no	7.86	good	good health	bad	no frailty	very little
511		511	55	female	4	married	living with others	housekeepers	no	0	no	no	have caregiver	<26000	5	no	no	no	7.86	good	good health	good	no frailty	very little
512		512	63	male	4	married	living with others	housekeepers	yes	3	yes	no	have caregiver	<26000	0	no	yes	no	7.86	sometimes	bad health	good	no frailty	very little
513		513	64	female	11	married	living with others	no working	yes	2	no	no	no cargiver	<26000	3	no	no	yes	7.86	good	good health	bad	no frailty	very little
514		514	69	female	4	married	living with others	housekeepers	yes	2	no	no	have caregiver	<26000	2	no	no	no	9	good	bad health	good	no frailty	very little
515		515	60	female	14	married	living with others	housekeepers	yes	3	no	no	have caregiver	<26000	2	no	no	no	7.86	good	good health	bad	no frailty	very little
516		516	60	female	4	others	living with others	housekeepers	yes	3	yes	no	no cargiver	<26000	7	no	no	no	8.5	good	good health	good	no frailty	very little
517		517	63	male	4	married	living with others	working	no	0	yes	yes	have caregiver	<26000	7	no	no	no	8.5	good	good health	good	no frailty	very little
518		518	66	male	4	married	living with others	working	yes	5	yes	no	have caregiver	>26000	0	no	no	yes	11	sometimes	bad health	good	no frailty	little
519		519	73	male	6	married	living with others	no working	yes	0	no	no	no cargiver	>26000	1	no	no	no	7.5	good	bad health	good	no frailty	very little
520		520	62	male	4	married	living with others	housekeepers	no	0	yes	no	no cargiver	>26000	2	no	no	no	7.86	good	good health	good	no frailty	very little
521		521	80	male	0	married	living with others	no working	no	0	no	yes	have caregiver	<26000	7	no	no	no	7.86	good	good health	bad	no frailty	very little
522		522	62	male	0	married	living with others	no working	no	0	yes	no	have caregiver	<26000	0	no	no	no	7.5	good	good health	good	no frailty	very little
523		523	72	male	0	married	living with others	no working	yes	3	yes	no	have caregiver	<26000	7	no	no	no	8.5	good	good health	good	no frailty	very little
524		524	64	male	4	married	living with others	working	yes	0	no	no	have caregiver	>26000	0	no	no	no	8	good	good health	good	no frailty	very little
525		525	76	female	6	others	living with others	working	no	0	no	no	have caregiver	>26000	0	no	no	no	7.5	good	bad health	good	no frailty	very little
526		526	76	female	4	others	living with others	housekeepers	yes	0	no	no	no cargiver	<26000	7	no	yes	no	9.5	good	good health	good	no frailty	very little
527		527	74	female	4	married	living with others	working	yes	4	no	no	have caregiver	<26000	5	no	no	no	7.5	good	good health	good	frailty	very little
528		528	64	male	4	others	living with others	working	yes	1	no	no	have caregiver	<26000	6	yes	no	no	6.5	sometimes	bad health	bad	no frailty	very little
529		529	65	female	3	married	living with others	housekeepers	yes	2	no	no	have caregiver	>26000	7	yes	no	no	7.86	good	good health	good	no frailty	very little
530		530	60	male	7	married	living with others	housekeepers	no	0	yes	no	have caregiver	<26000	0	no	no	no	7.86	good	good health	good	no frailty	very little
531		531	70	female	6	married	living with others	no working	yes	5	no	no	have caregiver	<26000	1	yes	no	no	7.86	sometimes	bad health	good	no frailty	very little
532		532	69	female	0	married	living with others	working	yes	3	no	no	have caregiver	<26000	2	no	yes	no	7.5	sometimes	bad health	bad	no frailty	very little
533		533	68	female	4	married	living with others	working	no	0	yes	no	have caregiver	<26000	7	no	no	no	8	good	good health	good	no frailty	very little
534		534	69	female	6	others	living with others	working	no	0	yes	yes	have caregiver	<26000	1	no	no	no	7.86	bad	good health	good	no frailty	very little
535		535	70	female	6	others	living with others	no working	yes	2	no	no	have caregiver	<26000	1	no	no	no	7.86	good	bad health	bad	frailty	little
536		536	69	female	4	married	living with others	no working	yes	2	no	no	no cargiver	<26000	7	no	no	no	8	sometimes	good health	good	no frailty	very little
537		537	64	female	4	married	living with others	no working	yes	1	no	no	have caregiver	<26000	0	no	no	yes	8.25	bad	bad health	bad	no frailty	very little
538		538	65	female	0	others	living with others	no working	yes	2	yes	no	have caregiver	<26000	6	no	no	yes	9	sometimes	bad health	bad	no frailty	very little
539		539	72	male	6	married	living with others	no working	yes	1	yes	no	no cargiver	<26000	0	yes	no	no	7.5	good	bad health	good	no frailty	very little
540		540	63	female	0	married	living with others	housekeepers	yes	0	no	no	have caregiver	<26000	4	no	no	no	8.5	good	good health	good	no frailty	very little
541		541	64	female	9	married	alone	housekeepers	yes	0	no	no	have caregiver	<26000	3	no	no	yes	8.5	good	good health	good	no frailty	very little
542		542	64	female	0	others	living with others	housekeepers	yes	3	no	no	no cargiver	<26000	3	no	no	no	8.75	sometimes	good health	good	no frailty	very little
543		543	67	female	0	married	living with others	no working	no	0	no	no	have caregiver	<26000	7	no	no	no	7.86	good	bad health	good	no frailty	very little
544		544	76	female	2	married	living with others	no working	yes	3	no	yes	have caregiver	<26000	7	no	yes	no	7.86	good	good health	good	no frailty	very little
545		545	61	male	4	married	living with others	no working		0	no	no	no cargiver	<26000	5	no	no	no	8.5	good	good health	good	no frailty	very little
546		546	61	male	8	others	living with others	working	yes	2	yes	no	have caregiver	<26000	0	yes	yes	no	7.5	good	bad health	bad	no frailty	little
547		547	66	male	4	married	living with others	no working	yes	1	yes	no	have caregiver	<26000	3	no	yes	yes	8	sometimes	good health	good	no frailty	very little
548		548	63	female	4	others	living with others	housekeepers	yes	2	no	no	have caregiver	>26000	3	no	no	no	8.25	sometimes	good health	good	no frailty	very little
549		549	62	female	0	others	alone	housekeepers	yes	3	yes	no	no cargiver	<26000	2	no	no	no	9	bad	good health	good	no frailty	very little
550		550	68	female	4	married	living with others	housekeepers	yes	2	yes	no	have caregiver	>26000	0	no	no	no	7.86	good	bad health	good	no frailty	very little
551		551	59	male	4	married	living with others	housekeepers	yes	1	yes	no	have caregiver	<26000	5	no	no	no	7.86	good	good health	good	no frailty	very little
552		552	74	female	7	married	living with others	no working	yes	2	no	no	have caregiver	<26000	4	no	yes	yes	7.86	good	good health	good	no frailty	very little
553		553	71	female	0	married	living with others	no working	no	0	yes	no	no cargiver	<26000	7	yes	no	no	7.5	good	good health	good	no frailty	very little
554		554	65	female	4	married	living with others	working	yes	2	no	no	no cargiver	<26000	4	no	no	no	7.86	good	bad health	good	no frailty	very little
555		555	66	male	4	married	living with others	working	yes	3	yes	no	no cargiver	>26000	7	no	no	no	5	good	good health	good	no frailty	very little
556		556	68	male	4	married	living with others	no working	yes	2	yes	no	no cargiver	<26000	7	no	no	no	7.86	good	good health	good	no frailty	very little
557		557	75	female	0	married	living with others	working	no	0	no	yes	no cargiver	<26000	7	no	no	no	7.5	sometimes	good health	bad	no frailty	very little
558		558	69	female	4	others	alone	housekeepers	yes	0	yes	no	no cargiver	<26000	2	no	no	no	7.86	sometimes	good health	good	no frailty	very little
559		559	84	female	0	others	living with others	no working	no	0	yes	no	have caregiver	<26000	0	yes	no	no	7.86	good	good health	bad	frailty	very little
560		560	70	female	4	married	living with others	no working	yes	5	yes	no	no cargiver	<26000	7	yes	yes	yes	8	good	bad health	good	frailty	very little
561		561	72	female	6	married	living with others	working	yes	1	no	no	no cargiver	>26000	0	no	yes	yes	7.25	sometimes	bad health	bad	no frailty	very little
562		562	64	male	4	married	living with others	working	yes	4	yes	yes	have caregiver	>26000	2	no	yes	no	8	good	bad health	good	no frailty	very little
563		563	64	male	6	married	living with others	working	yes	1	yes	no	have caregiver	<26000	7	no	no	no	7.86	sometimes	good health	good	frailty	very little
564		564	68	male	9	others	alone	no working	yes	2	yes	no	no cargiver	<26000	4	no	no	no	7.86	good	good health	good	no frailty	very little
565		565	67	male	4	married	living with others	no working	yes	3	no	no	no cargiver	<26000	7	no	yes	no	8.5	good	bad health	bad	no frailty	very little
566		566	68	male	4	married	living with others	no working	yes	7	yes	no	have caregiver	<26000	3	yes	yes	yes	7.5	good	bad health	good	frailty	severe
567		567	75	male	4	married	living with others	working	yes	6	no	no	no cargiver	>26000	0	no	yes	yes	6	good	bad health	good	no frailty	very little
568		568	69	female	4	married	living with others	no working	yes	4	no	no	no cargiver	<26000	2	no	yes	no	7.86	good	bad health	good	no frailty	very little
569		569	63	male	4	married	living with others	no working	yes	5	yes	no	have caregiver	<26000	3	yes	no	yes	7.86	good	good health	good	frailty	very little
570		570	73	male	0	married	living with others	working	yes	2	no	no	have caregiver	<26000	0	no	no	no	8	good	good health	good	no frailty	very little
571		571	75	male	12	married	living with others	no working	yes	5	yes	no	have caregiver	>26000	7	no	no	no	7.86	good	good health	bad	no frailty	very little
572		572	66	male	4	married	living with others	no working	no	0	yes	yes	no cargiver	<26000	4	no	no	no	7.86	good	good health	good	no frailty	very little
573		573	67	male	6	others	alone	no working	yes	1	yes	no	no cargiver	<26000	7	no	yes	no	7.86	good	good health	good	no frailty	very little
574		574	64	male	6	married	living with others	working	yes	4	yes	no	have caregiver	<26000	3	yes	no	no	7.86	bad	good health	good	no frailty	very little
575		575	62	female	5	married	living with others	no working	yes	2	yes	no	no cargiver	>26000	0	no	no	no	11	good	good health	good	no frailty	very little
576		576	63	male	1	married	living with others	housekeepers	no	0	no	no	no cargiver	<26000	5	yes	no	no	7.86	good	good health	good	no frailty	very little
577		577	78	female	0	married	living with others	working	yes	0	no	no	have caregiver	<26000	6	no	no	no	6.5	sometimes	bad health	bad	no frailty	very little
578		578	70	female	3	married	living with others	working	yes	0	no	yes	have caregiver	<26000	7	no	no	no	9	good	good health	bad	no frailty	very little
579		579	67	female	6	others	alone	no working	yes	2	no	no	no cargiver	<26000	1	yes	no	no	7	good	bad health	good	no frailty	very little
580		580	63	female	0	others	alone	no working	yes	4	no	no	no cargiver	<26000	7	no	no	yes	7.5	good	good health	good	no frailty	very little
581		581	70	female	0	married	living with others	no working	yes	5	no	no	no cargiver	<26000	0	yes	yes	no	7.86	good	bad health	good	frailty	very little
582		582	74	female	4	married	living with others	housekeepers	yes	2	no	no	have caregiver	<26000	3	yes	yes	no	7.86	good	good health	bad	no frailty	very little
583		583	65	male	3	married	living with others	housekeepers	no	0	yes	yes	no cargiver	<26000	7	no	no	no	7.86	good	good health	good	no frailty	very little
584		584	87	female	6	married	living with others	no working	yes	2	no	no	no cargiver	<26000	1	yes	no	yes	7.86	good	bad health	bad	no frailty	very little
585		585	66	male	0	married	living with others	no working	no	0	yes	yes	have caregiver	<26000	0	yes	no	no	9.5	good	good health	good	no frailty	very little
586		586	63	male	6	others	living with others	housekeepers	yes	0	no	no	have caregiver	<26000	7	no	no	no	7.86	sometimes	good health	good	no frailty	very little
587		587	82	male	4	married	living with others	housekeepers	yes	3	yes	no	no cargiver	<26000	7	no	yes	no	7	good	good health	good	no frailty	little
588		588	80	male	9	married	living with others	no working	yes	4	yes	no	have caregiver	<26000	7	no	yes	yes	7.86	good	bad health	good	no frailty	little
589		589	73	male	6	married	living with others	working	yes	2	no	no	no cargiver	<26000	0	no	no	no	7.5	good	bad health	good	no frailty	very little
590		590	64	female	0	married	living with others	housekeepers	yes	0	no	no	no cargiver	<26000	2	no	no	no	7.86	good	good health	bad	no frailty	very little
591		591	68	female	4	married	living with others	working	yes	2	no	no	have caregiver	<26000	3	no	no	no	8.5	sometimes	good health	good	no frailty	very little
592		592	64	female	0	others	alone	working	yes	0	yes	no	no cargiver	<26000	5	no	no	no	8.5	good	good health	bad	no frailty	very little
593		593	58	female	12	married	alone	housekeepers	yes	0	yes	no	have caregiver	>26000	7	no	no	no	7.86	sometimes	bad health	bad	no frailty	very little
594		594	68	female	4	married	living with others	housekeepers	yes	2	no	no	have caregiver	<26000	7	yes	yes	no	7	good	good health	bad	no frailty	very little
595		595	66	female	4	others	living with others	no working	yes	3	no	no	no cargiver	<26000	7	no	no	no	9	good	bad health	good	no frailty	very little
596		596	64	female	0	married	living with others	no working	yes	0	no	no	have caregiver	<26000	2	no	no	yes	9	sometimes	good health	bad	no frailty	very little
597		597	68	male	4	married	living with others	working	yes	3	no	yes	have caregiver	<26000	7	no	no	no	7.5	good	bad health	good	no frailty	very little
598		598	78	male	14	married	living with others	no working	yes	4	yes	no	have caregiver	<26000	7	no	yes	no	7.86	good	good health	good	no frailty	very little
599		599	71	female	4	others	alone	working	yes	1	no	no	have caregiver	<26000	3	no	yes	no	7	good	good health	good	no frailty	very little
600		600	69	female	0	married	living with others	working	yes	0	no	no	have caregiver	<26000	7	yes	yes	no	8	sometimes	bad health	good	no frailty	very little
601		601	71	male	7	married	living with others	no working	yes	2	no	no	no cargiver	<26000	7	no	no	no	7.86	good	good health	good	no frailty	very little
602		602	79	male	14	others	living with others	no working	yes	4	yes	no	have caregiver	<26000	1	yes	no	no	7.86	sometimes	good health	good	no frailty	very little
603		603	68	male	0	others	living with others	housekeepers	yes	1	yes	no	have caregiver	<26000	0	yes	yes	no	6	good	good health	good	no frailty	very little
604		604	71	male	4	others	living with others	housekeepers	yes	1	no	no	have caregiver	<26000	7	no	no	no	6.5	good	good health	good	no frailty	very little
605		605	74	male	0	married	living with others	no working	yes	2	no	no	no cargiver	<26000	7	yes	no	no	7.86	good	bad health	good	no frailty	very little
606		606	71	male	4	married	living with others	no working	no	0	no	no	no cargiver	>26000	7	no	no	no	10	good	good health	bad	no frailty	very little
607		607	64	male	6	married	living with others	working	yes	2	yes	no	no cargiver	>26000	0	no	no	yes	7.75	sometimes	bad health	bad	frailty	little
608		608	66	female	6	married	living with others	housekeepers	yes	2	no	no	have caregiver	<26000	0	no	no	yes	9	sometimes	good health	good	no frailty	very little
609		609	70	female	6	others	living with others	working	yes	3	no	no	have caregiver	<26000	0	yes	no	no	7	good	bad health	bad	no frailty	very little
610		610	67	female	4	others	living with others	working	yes	3	no	no	have caregiver	<26000	6	no	no	no	8.25	good	bad health	bad	no frailty	very little
611		611	80	female	6	married	living with others	no working	no	0	no	no	have caregiver	<26000	3	no	no	yes	7.86	good	good health	good	no frailty	very little
612		612	70	male	12	married	living with others	housekeepers	yes	3	yes	yes	have caregiver	<26000	7	no	no	no	8.625	sometimes	good health	good	no frailty	very little
613		613	61	male	9	married	living with others	housekeepers	yes	1	no	no	no cargiver	>26000	5	no	no	no	7.86	good	good health	good	no frailty	very little
614		614	62	female	6	married	living with others	no working	no	0	no	no	have caregiver	<26000	7	no	no	no	7.86	good	good health	good	no frailty	very little
615		615	68	male	4	married	living with others	housekeepers	no	0	yes	no	have caregiver	<26000	7	no	no	yes	7.86	good	good health	good	no frailty	very little
616		616	65	male	4	married	living with others	housekeepers	no	0	no	no	have caregiver	<26000	7	no	no	no	7.86	good	good health	good	no frailty	very little
617		617	76	male	4	married	living with others	no working	yes	2	no	no	have caregiver	>26000	0	no	no	no	8	sometimes	bad health	good	no frailty	very little
618		618	73	male	16	married	living with others	no working	yes	4	no	no	have caregiver	<26000	2	yes	yes	yes	7.5	bad	bad health	bad	no frailty	little
619		619	64	male	4	married	living with others	no working	yes	3	yes	no	no cargiver	<26000	1	no	no	no	8	good	good health	good	no frailty	very little
620		620	71	female	0	married	living with others	working	yes	6	no	no	have caregiver	>26000	2	no	no	yes	7	sometimes	bad health	good	no frailty	very little
621		621	73	female	4	married	living with others	working	yes	1	no	no	no cargiver	<26000	5	no	no	no	8	good	bad health	good	no frailty	very little
622		622	68	male	6	others	alone	working	yes	2	no	no	have caregiver	<26000	1	no	no	yes	8	good	bad health	bad	no frailty	very little
623		623	73	female	0	married	living with others	working	yes	2	no	no	have caregiver	<26000	3	no	no	yes	9	sometimes	good health	good	no frailty	very little
624		624	74	male	6	married	living with others	working	no	0	yes	yes	have caregiver	<26000	7	no	no	no	12	good	good health	good	no frailty	very little
625		625	84	female	0	married	living with others	working	yes	2	no	no	have caregiver	<26000	7	no	no	yes	7	good	bad health	good	no frailty	very little
626		626	67	male	10	married	living with others	no working	yes	4	no	no	have caregiver	>26000	3	yes	yes	yes	8	good	bad health	good	frailty	very little
627		627	69	female	4	others	alone	no working	yes	2	no	no	no cargiver	<26000	7	no	no	no	8	good	good health	good	no frailty	very little
628		628	63	female	4	married	living with others	housekeepers	yes	4	no	no	have caregiver	>26000	0	no	no	no	7.86	sometimes	bad health	bad	no frailty	very little
629		629	58	female	4	married	living with others	housekeepers	no	0	no	no	have caregiver	>26000	6	no	no	no	7.86	good	bad health	good	no frailty	very little
630		630	66	female	4	married	living with others	housekeepers	yes	1	no	no	have caregiver	>26000	5	no	no	no	7.86	good	good health	bad	no frailty	very little
631		631	62	female	4	others	living with others	no working	yes	3	no	no	no cargiver	>26000	7	no	no	no	2	bad	good health	good	no frailty	very little
632		632	85	male	10	others	alone	working	yes	3	yes	no	have caregiver	<26000	6	yes	no	no	8.5	good	good health	good	no frailty	very little
633		633	76	female	4	married	living with others	working	yes	3	yes	no	have caregiver	<26000	7	yes	no	yes	7.86	sometimes	bad health	bad	no frailty	very little
634		634	64	female	9	others	living with others	housekeepers	yes	2	no	no	no cargiver	<26000	7	no	yes	no	7	good	good health	good	no frailty	very little
635		635	69	female	4	others	living with others	working	yes	2	no	no	no cargiver	>26000	7	no	no	no	8.5	sometimes	good health	good	no frailty	very little
636		636	66	female	4	others	living with others	no working	yes	0	no	no	have caregiver	>26000	0	no	no	no	10	sometimes	good health	good	no frailty	very little
637		637	75	female	0	married	living with others	no working	no	0	no	yes	have caregiver	<26000	7	no	no	no	7.86	sometimes	good health	good	no frailty	very little
638		638	66	female	6	married	alone	working	no	0	no	no	have caregiver	<26000	4	no	no	no	7.86	sometimes	good health	bad	no frailty	very little
639		639	71	male	2	married	living with others	no working	yes	4	no	no	no cargiver	>26000	0	no	yes	yes	4	good	good health	good	no frailty	very little
640		640	65	male	0	married	living with others	no working	yes	1	yes	no	have caregiver	<26000	1	yes	no	no	10	sometimes	bad health	bad	frailty	very little
641		641	63	male	4	married	living with others	working	yes	1	no	no	have caregiver	<26000	2	no	yes	no	8	bad	bad health	bad	no frailty	very little
642		642	75	female	0	others	alone	working	yes	0	no	no	no cargiver	>26000	2	no	no	no	8.5	sometimes	bad health	bad	no frailty	very little
643		643	61	male	6	married	living with others	no working	yes	1	yes	no	have caregiver	>26000	1	no	no	no	7.5	good	good health	good	no frailty	very little
644		644	81	female	4	married	living with others	housekeepers	yes	1	no	no	no cargiver	<26000	7	no	no	no	7.5	good	good health	good	no frailty	very little
645		645	62	male	0	married	living with others	housekeepers	yes	1	yes	yes	have caregiver	<26000	0	no	no	no	7.86	good	good health	good	no frailty	very little
646		646	74	male	6	others	living with others	no working	yes	3	no	no	no cargiver	<26000	3	no	yes	no	7.86	good	bad health	good	no frailty	very little
647		647	72	male	6	married	living with others	no working	yes	1	yes	no	have caregiver	<26000	7	no	no	no	7.86	good	good health	good	no frailty	very little
648		648	73	male	4	others	alone	housekeepers	no	0	no	no	no cargiver	<26000	0	no	no	no	7.86	sometimes	good health	good	no frailty	very little
649		649	52	male	4	married	living with others	housekeepers	no	0	no	no	have caregiver	<26000	4	no	no	no	7.86	good	good health	good	no frailty	very little
650		650	78	male	4	others	living with others	no working	yes	2	no	no	have caregiver	<26000	0	no	no	no	7.86	good	good health	good	no frailty	very little
651		651	80	female	4	married	living with others	housekeepers	yes	2	yes	no	no cargiver	<26000	3	no	no	no	8	sometimes	bad health	good	no frailty	very little
652		652	79	female	6	married	alone	no working	no	0	no	no	no cargiver	<26000	7	no	yes	no	7.86	sometimes	good health	good	no frailty	very little
653		653	74	male	4	married	living with others	working	yes	2	yes	no	no cargiver	<26000	7	yes	yes	no	8	sometimes	good health	good	no frailty	very little
654		654	67	male	6	married	living with others	working	yes	6	yes	no	have caregiver	<26000	2	yes	no	yes	7.86	good	good health	good	no frailty	very little
655		655	74	male	10	married	living with others	working	yes	4	yes	no	have caregiver	>26000	7	no	yes	no	7.5	good	good health	bad	no frailty	very little
656		656	71	female	6	married	living with others	no working	no	0	no	no	no cargiver	<26000	0	yes	no	no	8.5	sometimes	bad health	good	no frailty	very little
657		657	66	female	6	married	living with others	housekeepers	yes	3	yes	no	have caregiver	>26000	1	yes	yes	no	7.86	sometimes	bad health	good	no frailty	little
658		658	78	female	6	others	living with others	no working	yes	4	no	no	have caregiver	<26000	7	yes	yes	yes	7.86	good	bad health	good	no frailty	very little
659		659	62	female	4	married	living with others	housekeepers	yes	3	no	no	have caregiver	<26000	0	yes	no	no	7.86	good	good health	good	no frailty	very little
660		660	63	female	6	married	living with others	no working	yes	3	no	no	no cargiver	<26000	0	no	no	yes	8	good	bad health	bad	no frailty	very little
661		661	77	female	0	married	living with others	housekeepers	yes	5	no	no	no cargiver	<26000	2	no	no	yes	9.25	good	bad health	bad	no frailty	very little
662		662	69	male	16	married	living with others	working	yes	2	yes	no	no cargiver	<26000	3	no	no	no	8	sometimes	good health	bad	no frailty	very little
663		663	67	male	4	married	living with others	no working	yes	2	no	no	have caregiver	>26000	7	yes	yes	no	5	good	good health	good	no frailty	very little
664		664	86	female	4	others	living with others	working	yes	2	yes	no	no cargiver	<26000	1	no	yes	no	8	good	good health	bad	no frailty	very little
665		665	62	male	6	married	living with others	working	yes	4	yes	yes	have caregiver	<26000	1	no	no	yes	8	good	good health	bad	no frailty	very little
666		666	70	male	6	married	living with others	no working	yes	2	yes	no	have caregiver	<26000	1	no	yes	yes	7.86	sometimes	bad health	bad	frailty	little
667		667	58	male	12	married	living with others	housekeepers	yes	1	yes	no	have caregiver	>26000	0	no	no	yes	7.86	good	bad health	bad	no frailty	very little
668		668	62	female	4	married	living with others	working	yes	2	no	no	have caregiver	>26000	2	no	no	no	5	good	good health	good	no frailty	very little
669		669	67	male	9	married	living with others	working	yes	2	no	no	have caregiver	<26000	5	no	no	no	9	sometimes	bad health	good	no frailty	very little
670		670	65	female	4	married	living with others	working	yes	2	yes	no	no cargiver	>26000	7	no	yes	no	7.25	good	good health	good	no frailty	very little
671		671	63	female	0	married	living with others	working	yes	3	no	no	no cargiver	>26000	1	no	no	no	8.5	good	bad health	bad	no frailty	very little
672		672	82	male	0	married	living with others	working	yes	3	yes	no	have caregiver	<26000	0	yes	no	no	7.5	good	bad health	good	no frailty	very little
673		673	68	female	6	others	living with others	no working	yes	0	no	no	have caregiver	<26000	7	no	yes	no	7.86	sometimes	good health	good	no frailty	very little
674		674	66	female	3	others	living with others	housekeepers	no	0	no	no	no cargiver	<26000	5	no	no	no	7.86	good	good health	good	no frailty	very little
675		675	59	female	4	married	living with others	housekeepers	yes	2	no	no	have caregiver	<26000	6	no	no	no	7.86	good	bad health	bad	no frailty	very little
676		676	74	female	4	others	alone	housekeepers	yes	3	yes	no	no cargiver	<26000	7	no	no	no	7.75	good	good health	good	no frailty	very little
677		677	61	female	4	married	living with others	housekeepers	yes	0	yes	no	have caregiver	<26000	7	no	no	no	8.5	sometimes	good health	good	no frailty	very little
678		678	65	male	12	married	living with others	working	yes	3	yes	yes	have caregiver	<26000	7	no	no	no	8.25	good	good health	good	no frailty	very little
679		679	63	male	0	married	living with others	no working	yes	1	yes	no	have caregiver	<26000	4	no	no	no	8.5	bad	good health	bad	no frailty	very little
680		680	67	female	0	married	living with others	working	yes	1	no	no	have caregiver	<26000	7	no	no	no	8	sometimes	good health	good	no frailty	very little
681		681	68	male	6	married	living with others	working	no	0	yes	yes	have caregiver	<26000	2	no	no	no	7.86	good	bad health	good	no frailty	very little
682		682	70	female	4	married	living with others	no working	yes	1	no	no	have caregiver	>26000	0	yes	yes	no	7.5	sometimes	bad health	good	frailty	little
683		683	79	male	16	married	living with others	no working	yes	0	yes	no	have caregiver	>26000	5	no	no	no	8.5	good	bad health	bad	no frailty	very little
684		684	61	female	12	married	living with others	working	yes	3	yes	no	no cargiver	<26000	0	no	no	no	7.86	good	good health	bad	no frailty	very little
685		685	72	male	4	married	living with others	working	yes	3	yes	no	have caregiver	<26000	4	no	no	no	8	good	good health	good	no frailty	very little
686		686	69	female	4	others	living with others	housekeepers	yes	2	no	no	no cargiver	>26000	2	no	no	no	7.86	sometimes	good health	bad	no frailty	very little
687		687	70	female	4	others	living with others	working	no	0	no	no	have caregiver	>26000	7	no	no	no	7.75	sometimes	good health	good	no frailty	very little
688		688	64	female	6	married	living with others	no working	no	0	no	no	have caregiver	<26000	0	no	no	no	7.5	good	good health	good	no frailty	very little
689		689	65	male	4	married	living with others	no working	yes	2	yes	yes	have caregiver	<26000	7	no	no	no	8	good	good health	good	no frailty	very little
690		690	71	female	4	married	living with others	housekeepers	yes	3	no	no	have caregiver	>26000	7	no	no	no	8.5	sometimes	good health	good	no frailty	very little
691		691	63	male	4	married	living with others	working	yes	6	yes	no	no cargiver	<26000	7	no	yes	no	7.5	good	good health	good	no frailty	very little
692		692	69	male	0	married	living with others	no working	no	0	no	no	have caregiver	>26000	7	no	no	no	8.5	good	good health	good	no frailty	very little
693		693	71	female	4	others	alone	no working		1	yes	no	no cargiver	<26000	7	no	no	no	7.5	sometimes	good health	good	no frailty	very little
694		694	64	female	4	married	living with others	working	yes	1	no	no	no cargiver	<26000	7	no	no	no	7.86	good	good health	good	no frailty	very little
695		695	73	female	4	married	living with others	working	yes	2	no	no	have caregiver	>26000	7	no	no	no	7	good	bad health	good	no frailty	very little
696		696	64	female	4	others	living with others	working	yes	3	no	no	have caregiver	<26000	4	no	no	no	7.5	good	bad health	good	no frailty	very little
697		697	63	female	4	married	living with others	working	yes	0	no	no	have caregiver	<26000	2	no	no	no	7.75	good	good health	good	no frailty	very little
698		698	70	female	0	others	alone	working	yes	3	no	no	no cargiver	<26000	7	yes	no	no	9.5	bad	bad health	good	no frailty	very little
699		699	52	male	6	married	living with others	housekeepers	no	0	yes	no	have caregiver	<26000	0	no	no	no	7.86	sometimes	bad health	good	no frailty	very little
700		700	66	female	9	married	living with others	working	yes	2	no	no	have caregiver	<26000	3	no	no	yes	7.86	good	good health	bad	no frailty	very little
701		701	62	female	0	others	alone	working	yes	5	no	no	no cargiver	>26000	2	no	no	no	7.5	good	good health	good	no frailty	very little
702		702	65	female	4	others	living with others	no working	yes	2	no	no	have caregiver	>26000	0	no	no	no	7	good	bad health	good	no frailty	very little
703		703	69	male	4	married	living with others	working	yes	6	yes	no	have caregiver	<26000	7	no	no	no	7.75	good	bad health	bad	no frailty	very little
704		704	65	male	4	married	living with others	working	yes	3	no	yes	have caregiver	<26000	7	yes	no	no	7.5	good	good health	good	no frailty	very little
705		705	65	male	4	married	alone	working	yes	4	no	no	have caregiver	>26000	0	no	no	no	9.5	good	bad health	good	no frailty	very little
706		706	67	male	6	married	living with others	no working	no	0	yes	no	have caregiver	<26000	1	yes	no	no	8	good	good health	good	no frailty	very little
707		707	68	female	4	others	living with others	no working	yes	1	no	yes	have caregiver	>26000	0	no	no	no	8	sometimes	good health	good	no frailty	very little
708		708	72	male	6	married	living with others	no working	no	0	no	no	no cargiver	>26000	0	no	no	no	6	good	bad health	good	no frailty	very little
709		709	61	female	4	married	living with others	housekeepers	yes	0	no	no	have caregiver	<26000	7	no	no	no	7.5	good	good health	bad	no frailty	very little
710		710	67	male	0	married	living with others	no working	yes	2	yes	no	have caregiver	<26000	3	no	yes	no	7.5	good	good health	good	no frailty	very little
711		711	71	male	0	married	living with others	no working	yes	5	no	no	no cargiver	<26000	0	yes	no	yes	7.86	sometimes	bad health	bad	no frailty	moderate
712		712	64	female	4	married	living with others	housekeepers	yes	2	no	no	no cargiver	>26000	1	no	no	yes	7.86	good	good health	good	no frailty	very little
713		713	66	female	4	others	living with others	housekeepers	no	0	no	no	have caregiver	<26000	0	no	no	yes	7.86	sometimes	bad health	bad	no frailty	very little
714		714	66	male	0	others	alone	working	yes	0	yes	no	no cargiver	<26000	7	no	no	no	7.5	sometimes	good health	bad	no frailty	very little
715		715	71	male	6	married	living with others	no working	yes	0	yes	no	have caregiver	<26000	7	no	no	no	7.86	sometimes	bad health	good	no frailty	very little
716		716	61	female	0	others	living with others	no working	yes	3	no	no	have caregiver	<26000	1	no	no	no	8	sometimes	bad health	good	no frailty	very little
717		717	73	female	4	married	living with others	housekeepers	no	0	no	no	have caregiver	<26000	7	no	no	no	7.86	good	good health	bad	no frailty	very little
718		718	66	male	10	married	living with others	housekeepers	yes	2	yes	no	have caregiver	>26000	0	yes	no	no	7.86	good	bad health	good	no frailty	very little
719		719	71	male	0	married	living with others	no working	no	0	yes	no	no cargiver	<26000	1	no	no	no	8	sometimes	good health	good	no frailty	very little
720		720	70	male	16	married	living with others	no working	yes	1	no	no	have caregiver	>26000	7	no	no	yes	9.5	good	bad health	bad	no frailty	very little
721		721	96	female	0	others	living with others	no working	no	0	no	no	have caregiver	<26000	0	no	no	no	7.86	good	good health	bad	no frailty	very little
722		722	65	male	4	married	living with others	working	yes	3	yes	no	no cargiver	<26000	7	yes	yes	no	7.86	good	bad health	bad	no frailty	very little
723		723	67	female	4	married	living with others	working	yes	2	no	no	no cargiver	>26000	0	no	no	no	7	good	good health	good	no frailty	very little
724		724	60	male	4	married	living with others	no working	yes	0	yes	no	have caregiver	<26000	5	no	no	no	8	bad	good health	bad	no frailty	little
725		725	63	male	4	others	living with others	no working	yes	2	yes	no	no cargiver	<26000	7	no	no	no	8.25	good	good health	good	no frailty	very little
726		726	63	female	6	married	living with others	housekeepers	yes	2	yes	no	have caregiver	>26000	3	no	no	no	7.86	good	bad health	good	no frailty	very little
727		727	71	male	4	married	living with others	working	no	0	no	no	have caregiver	<26000	7	yes	no	yes	8	good	good health	bad	no frailty	very little
728		728	86	female	4	married	living with others	no working	yes	2	no	no	have caregiver	<26000	0	no	yes	yes	7.86	bad	bad health	good	no frailty	very little
729		729	67	male	4	married	living with others	no working	no	0	yes	no	no cargiver	>26000	0	no	no	no	7.5	sometimes	good health	good	no frailty	very little
730		730	63	female	5	married	living with others	working	yes	1	no	no	have caregiver	>26000	7	no	no	no	8	good	good health	good	no frailty	very little
731		731	61	female	6	married	living with others	no working	yes	3	no	no	have caregiver	<26000	1	no	no	yes	7.5	good	bad health	bad	no frailty	very little
732		732	67	female	5	others	living with others	no working	yes	3	no	no	have caregiver	>26000	0	yes	no	yes	8	good	bad health	bad	no frailty	very little
733		733	72	female	6	married	living with others	no working	yes	1	no	no	have caregiver	<26000	1	no	yes	no	8.25	good	bad health	good	no frailty	very little
734		734	62	female	4	married	living with others	no working	yes	0	no	no	have caregiver	<26000	7	no	no	yes	8.5	good	good health	good	no frailty	very little
735		735	68	female	6	others	living with others	housekeepers	yes	3	no	no	have caregiver	<26000	0	no	no	no	6	good	good health	good	no frailty	very little
736		736	72	female	4	married	living with others	housekeepers	yes	2	no	no	have caregiver	<26000	7	yes	yes	yes	6	bad	good health	bad	frailty	moderate
737		737	76	male	4	married	living with others	housekeepers	yes	3	no	no	have caregiver	<26000	0	no	no	yes	7.75	sometimes	bad health	good	frailty	very little
738		738	77	female	4	others	living with others	housekeepers	yes	2	no	no	have caregiver	<26000	0	no	no	yes	7.75	good	bad health	good	no frailty	very little
739		739	69	female	4	married	living with others	no working	no	0	no	no	have caregiver	<26000	7	no	no	no	7.86	good	good health	good	no frailty	very little
740		740	75	male	4	married	living with others	working	yes	4	yes	no	no cargiver	<26000	7	yes	yes	no	7.86	sometimes	bad health	good	no frailty	very little
741		741	81	male	6	married	living with others	working	yes	1	no	no	have caregiver	>26000	0	no	yes	no	9.5	good	bad health	good	no frailty	very little
742		742	64	male	4	married	living with others	housekeepers	yes	3	yes	no	no cargiver	<26000	1	no	no	no	7.75	good	good health	good	no frailty	very little
743		743	70	female	6	others	living with others	no working	yes	1	no	yes	have caregiver	<26000	0	yes	no	no	7.75	sometimes	bad health	good	no frailty	very little
744		744	62	male	11	married	living with others	no working	no	0	yes	no	have caregiver	<26000	0	no	no	no	8	sometimes	good health	good	no frailty	very little
745		745	60	female	11	married	living with others	no working	yes	1	no	no	no cargiver	<26000	7	no	no	no	8	good	good health	good	no frailty	very little
746		746	71	male	4	married	living with others	no working	yes	4	no	no	have caregiver	<26000	7	no	yes	no	8.5	good	bad health	bad	no frailty	very little
747		747	54	male	4	others	alone	housekeepers	no	0	yes	no	no cargiver	<26000	0	no	no	yes	7.86	good	good health	good	no frailty	very little
748		748	61	female	6	married	living with others	working	yes	3	no	no	have caregiver	>26000	1	no	no	no	8	sometimes	good health	good	no frailty	very little
749		749	73	female	1	others	living with others	no working	yes	5	no	no	have caregiver	<26000	3	no	no	no	7.86	good	bad health	good	no frailty	very little
750		750	61	female	12	married	living with others	working	yes	0	no	no	have caregiver	>26000	7	no	no	no	6	good	good health	good	no frailty	very little
751		751	74	female	10	others	living with others	no working	yes	4	no	no	have caregiver	>26000	7	no	no	no	8.5	good	bad health	good	no frailty	very little
752		752	73	female	4	married	living with others	no working	yes	3	no	no	have caregiver	>26000	0	no	yes	no	7	sometimes	bad health	good	frailty	very little
753		753	61	male	4	married	living with others	housekeepers	yes	0	yes	no	have caregiver	<26000	3	no	no	no	7.86	good	good health	good	no frailty	very little
754		754	62	male	6	married	living with others	no working	no	0	yes	no	have caregiver	<26000	0	yes	no	no	8	good	good health	good	no frailty	very little
755		755	69	male	0	married	living with others	housekeepers	yes	0	no	no	no cargiver	<26000	0	no	no	no	7.86	bad	bad health	good	no frailty	very little
756		756	77	female	9	married	living with others	housekeepers	yes	1	no	no	no cargiver	>26000	4	yes	no	no	7.25	sometimes	good health	good	no frailty	very little
757		757	74	female	4	married	alone	no working	no	0	no	no	have caregiver	<26000	7	no	no	yes	7.86	good	good health	good	no frailty	very little
758		758	68	female	2	others	alone	housekeepers	yes	0	yes	no	no cargiver	<26000	7	yes	no	yes	7.86	sometimes	bad health	good	no frailty	very little
759		759	62	female	7	others	living with others	working	yes	0	no	no	no cargiver	<26000	5	no	no	no	8	good	bad health	good	no frailty	very little
760		760	62	female	0	married	living with others	housekeepers	yes	3	no	no	no cargiver	<26000	7	no	no	no	7.86	sometimes	good health	good	no frailty	very little
761		761	67	female	0	married	living with others	housekeepers	yes	0	no	yes	have caregiver	<26000	0	no	no	no	7.86	sometimes	bad health	good	no frailty	very little
762		762	68	female	6	married	living with others	no working	yes	3	no	no	no cargiver	<26000	1	no	no	yes	7.86	sometimes	good health	good	no frailty	very little
763		763	65	male	6	married	living with others	no working	yes	6	yes	no	no cargiver	>26000	7	no	yes	yes	7.5	good	good health	good	no frailty	very little
764		764	63	male	7	married	living with others	housekeepers	yes	0	yes	yes	no cargiver	<26000	0	no	no	no	8.25	sometimes	good health	good	no frailty	very little
765		765	73	female	4	married	living with others	housekeepers	yes	0	no	no	have caregiver	>26000	5	no	no	no	7.86	good	good health	bad	no frailty	very little
766		766	73	female	4	others	living with others	housekeepers	yes	2	no	no	no cargiver	<26000	7	no	yes	no	8	good	good health	good	no frailty	very little
767		767	97	male	4	others	living with others	no working	yes	2	yes	no	have caregiver	<26000	4	no	yes	yes	7.86	good	good health	good	no frailty	very little
768		768	67	female	4	others	living with others	housekeepers	yes	3	no	no	no cargiver	<26000	0	no	no	no	7.75	good	bad health	bad	frailty	very little
769		769	68	male	4	married	living with others	working	no	0	yes	no	have caregiver	<26000	0	yes	no	no	7.5	good	good health	good	no frailty	very little
770		770	79	male	4	married	living with others	no working	yes	4	yes	no	have caregiver	>26000	0	no	no	no	7	good	good health	good	no frailty	very little
771		771	76	female	7	married	living with others	no working	yes	2	yes	no	have caregiver	<26000	0	no	no	no	5.5	good	good health	bad	no frailty	very little
772		772	64	female	6	married	living with others	no working	yes	4	yes	no	have caregiver	<26000	0	no	no	no	7.5	good	bad health	good	no frailty	very little
773		773	64	female	0	others	living with others	no working	yes	3	no	no	no cargiver	<26000	1	no	no	no	8.5	good	good health	bad	no frailty	very little
774		774	68	female	4	others	living with others	working	yes	2	no	no	have caregiver	<26000	3	no	no	no	7	good	good health	good	no frailty	very little
775		775	69	female	4	married	living with others	housekeepers	no	0	no	no	have caregiver	<26000	7	no	no	no	7.86	good	good health	bad	no frailty	very little
776		776	63	male	12	married	living with others	housekeepers	yes	2	yes	no	have caregiver	<26000	7	no	no	no	7.86	good	good health	good	no frailty	very little
777		777	65	male	4	married	living with others	no working	yes	1	yes	no	have caregiver	<26000	0	no	no	no	7.86	good	bad health	good	no frailty	very little
778		778	66	female	0	married	alone	housekeepers	yes	2	no	no	no cargiver	<26000	2	no	no	yes	8.25	good	bad health	bad	no frailty	very little
779		779	66	female	4	married	alone	housekeepers	yes	0	no	no	no cargiver	<26000	0	yes	yes	no	7.86	sometimes	bad health	good	no frailty	little
780		780	76	male	4	married	living with others	no working	yes	4	yes	no	have caregiver	<26000	0	no	no	yes	7	good	good health	bad	no frailty	very little
781		781	68	female	4	others	living with others	working	yes	0	no	no	have caregiver	<26000	7	no	no	no	8	good	good health	good	no frailty	very little
782		782	60	female	7	married	living with others	no working	yes	2	no	no	have caregiver	<26000	7	no	no	no	7.5	good	good health	good	no frailty	very little
783		783	74	female	5	married	living with others	no working	yes	2	no	no	have caregiver	<26000	1	yes	no	yes	8	good	good health	good	no frailty	very little
784		784	74	male	4	others	alone	no working	no	0	yes	no	have caregiver	<26000	7	no	no	no	7.5	sometimes	good health	good	no frailty	very little
785		785	66	female	4	married	living with others	housekeepers	yes	4	no	no	have caregiver	<26000	0	no	yes	yes	3	good	bad health	good	no frailty	very little
786		786	67	female	0	others	living with others	housekeepers	yes	3	no	no	have caregiver	<26000	5	no	yes	no	7.5	sometimes	good health	bad	no frailty	very little
787		787	74	female	0	married	living with others	housekeepers	yes	3	no	no	no cargiver	<26000	0	no	yes	no	9	bad	good health	bad	no frailty	very little
788		788	65	female	0	married	living with others	no working	yes	5	yes	no	have caregiver	<26000	0	no	yes	yes	7.5	good	good health	good	no frailty	very little
789		789	65	male	0	married	living with others	working	yes	3	yes	no	no cargiver	>26000	7	no	no	no	8	sometimes	bad health	bad	no frailty	very little
790		790	72	male	0	others	living with others	no working	yes	2	no	no	no cargiver	<26000	7	yes	no	no	7.86	good	good health	good	no frailty	very little
791		791	83	female	4	married	alone	no working	yes	2	no	no	no cargiver	<26000	4	no	no	no	8.5	good	good health	good	no frailty	very little
792		792	66	female	0	married	living with others	housekeepers	yes	0	no	yes	no cargiver	<26000	0	no	no	no	7.86	good	bad health	bad	no frailty	very little
793		793	78	male	4	married	alone	working	yes	2	no	no	no cargiver	>26000	0	no	yes	yes	7.5	good	good health	good	no frailty	very little
794		794	64	female	4	married	living with others	housekeepers	yes	2	yes	no	have caregiver	>26000	7	no	no	no	8.5	good	good health	good	no frailty	very little
795		795	61	female	7	others	alone	working	yes	4	no	no	no cargiver	<26000	0	yes	yes	no	10	good	bad health	bad	frailty	very little
796		796	66	female	14	others	living with others	no working	yes	0	no	no	have caregiver	>26000	7	no	no	no	8.75	good	good health	good	no frailty	very little
797		797	64	female	4	others	living with others	no working	yes	0	yes	no	no cargiver	<26000	7	no	no	no	8.25	sometimes	bad health	good	frailty	very little
798		798	75	male	4	married	living with others	no working	yes	3	no	no	have caregiver	<26000	7	no	no	no	8.75	sometimes	good health	good	no frailty	very little
799		799	65	female	4	married	living with others	no working	yes	0	no	no	have caregiver	<26000	3	no	no	no	8	sometimes	good health	good	no frailty	very little
800		800	65	female	0	married	living with others	no working	yes	0	yes	no	have caregiver	<26000	0	no	no	no	8	good	bad health	good	no frailty	very little
801		801	85	female	4	others	living with others	no working	yes	1	no	no	have caregiver	<26000	7	no	yes	no	7.86	good	bad health	good	no frailty	very little
802		802	73	male	4	married	living with others	no working	yes	3	yes	yes	no cargiver	<26000	7	no	no	yes	8	good	bad health	good	no frailty	very little
803		803	66	female	0	married	living with others	working	yes	1	no	no	have caregiver	<26000	0	no	no	yes	9	sometimes	bad health	bad	no frailty	very little
804		804	62	male	0	married	living with others	housekeepers	no	0	no	no	no cargiver	<26000	0	no	no	no	7.86	good	good health	good	no frailty	very little
805		805	72	female	14	others	alone	housekeepers	yes	2	yes	no	no cargiver	<26000	7	no	yes	no	7.86	bad	good health	bad	no frailty	moderate
806		806	67	male	11	married	living with others	no working	yes	2	yes	no	have caregiver	<26000	3	yes	no	no	7.86	sometimes	good health	good	no frailty	very little
807		807	65	male	12	married	living with others	housekeepers	yes	2	yes	no	have caregiver	<26000	0	no	no	no	8	bad	good health	bad	no frailty	very little
808		808	70	female	4	married	living with others	working	yes	1	no	no	no cargiver	<26000	4	no	no	no	7	good	good health	good	no frailty	very little
809		809	75	female	6	married	living with others	working	yes	4	no	no	no cargiver	<26000	1	yes	no	yes	7.5	sometimes	good health	good	no frailty	very little
810		810	67	female	6	others	living with others	no working	no	0	no	no	no cargiver	<26000	1	no	no	no	9.5	good	bad health	good	no frailty	very little
811		811	80	male	4	married	living with others	no working	yes	2	yes	no	have caregiver	<26000	7	yes	no	no	7.86	sometimes	bad health	good	no frailty	very little
812		812	72	female	6	married	living with others	working	yes	2	yes	no	no cargiver	<26000	0	no	yes	yes	3.5	sometimes	bad health	good	no frailty	very little
813		813	68	female	4	married	living with others	working	yes	3	no	no	have caregiver	<26000	0	no	no	yes	8.25	good	bad health	good	no frailty	very little
814		814	62	female	6	married	living with others	no working	yes	7	no	no	have caregiver	<26000	0	no	no	yes	9	good	bad health	good	no frailty	very little
815		815	66	female	4	married	living with others	no working	yes	2	yes	no	no cargiver	<26000	7	no	yes	no	9	bad	bad health	bad	frailty	little
816		816	64	female	4	married	living with others	no working	yes	2	yes	no	have caregiver	<26000	7	yes	no	yes	8.5	sometimes	good health	good	no frailty	very little
817		817	66	female	4	married	living with others	working	yes	4	no	no	no cargiver	>26000	0	no	no	no	8	sometimes	bad health	good	no frailty	very little
818		818	71	male	4	others	living with others	housekeepers	yes	3	no	no	have caregiver	>26000	7	no	yes	no	8.5	good	good health	good	no frailty	very little
819		819	62	female	6	married	living with others	working	yes	3	no	no	have caregiver	<26000	2	no	no	yes	7.86	good	good health	good	no frailty	very little
820		820	67	male	16	married	alone	no working	yes	0	yes	no	no cargiver	<26000	4	no	no	no	3	good	good health	good	no frailty	very little
821		821	68	female	6	married	living with others	working	yes	0	no	no	no cargiver	<26000	0	no	no	no	8.5	sometimes	bad health	bad	no frailty	very little
822		822	66	male	0	married	living with others	no working	no	0	yes	no	have caregiver	<26000	0	no	no	no	6	good	good health	good	no frailty	very little
823		823	64	female	4	married	living with others	housekeepers	yes	0	no	no	have caregiver	<26000	7	no	no	yes	7.86	good	good health	good	no frailty	very little
824		824	66	male	4	married	living with others	working	yes	2	yes	no	have caregiver	>26000	7	yes	no	no	7.5	good	bad health	good	frailty	very little
825		825	65	female	4	others	alone	housekeepers	yes	4	no	no	no cargiver	<26000	7	no	yes	no	9.5	good	good health	good	no frailty	very little
826		826	63	female	0	married	living with others	housekeepers	yes	1	no	no	have caregiver	<26000	4	no	yes	no	8.5	good	good health	good	no frailty	very little
827		827	69	female	4	married	living with others	housekeepers	yes	0	yes	no	have caregiver	<26000	7	no	yes	no	7.5	good	good health	good	no frailty	very little
828		828	71	female	4	married	living with others	no working	yes	0	no	no	have caregiver	<26000	0	no	no	no	8.5	good	good health	good	no frailty	very little
829		829	67	female	4	others	living with others	housekeepers		0	no	no	no cargiver	<26000	3	no	no	no	7.5	good	good health	bad	no frailty	very little
830		830	64	female	4	others	alone	housekeepers	yes	1	yes	no	no cargiver	<26000	3	no	no	no	8.25	good	good health	good	no frailty	very little
831		831	72	female	0	married	living with others	housekeepers	yes	3	no	no	no cargiver	<26000	4	yes	no	no	7.86	sometimes	bad health	bad	no frailty	very little
832		832	72	male	4	married	living with others	housekeepers	yes	4	no	no	have caregiver	<26000	7	no	yes	no	7.86	good	bad health	good	no frailty	very little
833		833	61	male	12	married	living with others	no working	yes	5	no	yes	have caregiver	<26000	7	no	yes	no	8	good	bad health	bad	no frailty	very little
834		834	63	female	4	married	living with others	working	yes	1	yes	no	have caregiver	<26000	0	no	no	no	10.5	sometimes	good health	bad	no frailty	very little
835		835	63	male	4	married	living with others	housekeepers	no	0	yes	yes	have caregiver	<26000	5	no	no	no	7.86	good	good health	good	no frailty	very little
836		836	62	female	16	others	living with others	housekeepers	no	0	yes	no	have caregiver	<26000	0	no	no	no	7.86	good	good health	good	no frailty	very little
837		837	64	female	4	married	living with others	working	yes	3	no	no	no cargiver	>26000	0	no	yes	no	7.5	sometimes	good health	good	no frailty	very little
838		838	70	female	4	married	living with others	housekeepers	yes	3	no	no	no cargiver	>26000	0	no	no	no	7.86	good	bad health	good	no frailty	very little
839		839	69	female	0	married	living with others	housekeepers	no	0	yes	no	have caregiver	>26000	7	no	no	no	7.86	good	good health	good	no frailty	very little
840		840	65	female	6	married	living with others	no working	yes	3	no	no	have caregiver	<26000	5	no	yes	no	7.86	good	bad health	bad	no frailty	very little
841		841	67	female	4	married	living with others	working	yes	0	no	no	have caregiver	<26000	0	no	no	no	10.5	bad	good health	good	no frailty	very little
842		842	71	male	0	married	living with others	housekeepers	yes	3	yes	no	no cargiver	<26000	3	yes	no	no	7.86	sometimes	bad health	good	no frailty	little
843		843	70	female	12	married	living with others	working	no	1	no	no	have caregiver	<26000	2	no	no	no	7.86	sometimes	good health	good	no frailty	very little
844		844	75	female	4	married	living with others	working	yes	0	no	no	have caregiver	<26000	2	no	no	no	8	good	good health	good	no frailty	very little
845		845	66	female	4	others	living with others	no working		0	no	no	have caregiver	<26000	7	no	no	no	9	good	good health	good	no frailty	very little
846		846	65	male	0	married	living with others	housekeepers	no	1	no	no	have caregiver	<26000	0	yes	no	yes	7.86	bad	good health	bad	no frailty	very little
847		847	69	female	6	married	living with others	housekeepers	yes	3	no	no	have caregiver	>26000	3	no	no	no	7.86	good	bad health	good	no frailty	very little
848		848	83	female	1	married	alone	no working	yes	3	no	no	have caregiver	<26000	7	yes	no	yes	7.86	sometimes	good health	good	no frailty	very little
849		849	65	female	4	married	living with others	no working	yes	4	yes	no	have caregiver	<26000	7	no	no	no	8	sometimes	bad health	good	no frailty	very little
850		850	83	female	0	others	alone	working	yes	0	no	no	no cargiver	<26000	0	no	yes	no	8.5	good	bad health	good	no frailty	little
851		851	71	female	4	married	living with others	working	yes	1	no	no	have caregiver	<26000	0	no	yes	no	9	good	good health	good	no frailty	very little
852		852	61	female	7	others	alone	working	yes	2	no	no	have caregiver	<26000	7	no	no	no	9.25	good	good health	good	no frailty	very little
853		853	66	male	6	married	living with others	working	yes	2	yes	no	have caregiver	<26000	7	no	no	no	9.5	good	bad health	bad	no frailty	very little
854		854	62	male	6	married	living with others	no working	yes	1	yes	no	have caregiver	<26000	0	no	no	no	8.5	good	good health	good	no frailty	very little
855		855	65	male	14	married	living with others	no working	yes	5	yes	no	have caregiver	>26000	7	yes	yes	yes	7.86	good	good health	good	no frailty	very little
856		856	63	female	3	married	living with others	working	yes	3	no	no	have caregiver	<26000	0	yes	no	no	9.5	sometimes	bad health	good	no frailty	very little
857		857	61	female	12	married	living with others	housekeepers	yes	2	no	no	have caregiver	>26000	0	no	no	no	7.86	good	bad health	good	no frailty	very little
858		858	63	female	12	others	living with others	housekeepers	yes	10	no	no	have caregiver	<26000	0	no	no	no	7.5	good	good health	good	no frailty	very little
859		859	64	female	16	married	living with others	no working	no	0	yes	no	no cargiver	>26000	3	no	no	no	7	sometimes	good health	good	no frailty	very little
860		860	66	female	4	married	living with others	no working	yes	1	yes	no	no cargiver	<26000	3	no	no	no	7	good	good health	bad	no frailty	very little
861		861	70	female	0	others	living with others	no working	yes	0	yes	no	have caregiver	<26000	6	yes	no	yes	7.5	sometimes	good health	good	no frailty	very little
862		862	70	male	7	married	living with others	housekeepers	yes	5	yes	no	have caregiver	<26000	4	no	yes	yes	8	bad	bad health	bad	no frailty	severe
863		863	69	male	19	married	living with others	no working	yes	5	yes	no	have caregiver	<26000	7	no	yes	no	7.86	sometimes	bad health	good	frailty	very little
864		864	69	female	4	others	living with others	working	yes	3	no	no	have caregiver	<26000	7	no	no	yes	8	sometimes	good health	bad	no frailty	very little
865		865	74	female	4	married	living with others	no working	yes	2	no	no	have caregiver	<26000	3	yes	yes	no	7.86	good	bad health	good	no frailty	very little
866		866	68	female	6	others	living with others	no working	yes	1	no	no	no cargiver	<26000	0	no	yes	no	8	good	good health	good	no frailty	very little
867		867	72	female	6	married	living with others	no working	yes	3	no	no	have caregiver	<26000	0	no	yes	yes	8	good	bad health	bad	frailty	very little
868		868	61	female	4	married	living with others	housekeepers	no	0	no	no	no cargiver	<26000	7	no	no	no	7.86	good	good health	good	no frailty	very little
869		869	70	female	3	others	living with others	housekeepers	yes	0	no	no	have caregiver	<26000	2	yes	yes	yes	8	bad	bad health	bad	no frailty	little
870		870	69	female	4	married	living with others	no working	no	0	yes	no	no cargiver	<26000	7	yes	no	yes	7.86	good	good health	bad	no frailty	very little
871		871	63	female	4	others	living with others	no working	yes	3	no	no	have caregiver	<26000	7	no	yes	yes	7.86	sometimes	bad health	bad	no frailty	very little
872		872	67	female	4	married	living with others	working	yes	0	yes	no	have caregiver	<26000	0	no	no	no	7.75	good	good health	good	no frailty	very little
873		873	57	female	6	others	living with others	no working	yes	2	yes	no	no cargiver	<26000	7	no	no	no	4.75	bad	bad health	good	no frailty	very little
874		874	64	male	4	married	living with others	working	yes	1	yes	yes	no cargiver	<26000	0	no	yes	no	10	sometimes	bad health	bad	no frailty	very little
875		875	66	male	4	married	living with others	no working	yes	3	yes	no	have caregiver	<26000	2	no	yes	yes	8	sometimes	bad health	good	no frailty	very little
876		876	68	female	4	married	living with others	working	yes	3	no	no	have caregiver	<26000	7	yes	yes	yes	5.75	sometimes	good health	good	no frailty	very little
877		877	85	male	0	others	living with others	working	yes	4	yes	no	have caregiver	<26000	0	yes	yes	yes	6	sometimes	bad health	bad	no frailty	little
878		878	64	female	4	others	living with others	working	yes	2	no	no	have caregiver	>26000	3	no	no	no	8	good	good health	good	no frailty	very little
879		879	73	female	0	married	living with others	no working	yes	2	no	no	have caregiver	<26000	7	no	no	no	7.86	good	bad health	bad	no frailty	very little
880		880	79	female	4	others	living with others	no working	yes	0	no	no	have caregiver	<26000	7	no	no	no	7	good	good health	good	no frailty	very little
881		881	66	female	6	married	living with others	no working	no	0	no	no	have caregiver	>26000	0	no	no	no	8	good	good health	good	no frailty	very little
882		882	72	female	4	married	living with others	housekeepers	yes	3	no	no	have caregiver	<26000	7	no	no	no	7	good	bad health	good	no frailty	very little
883		883	68	female	10	married	living with others	housekeepers	yes	2	no	no	have caregiver	<26000	1	no	no	no	7.5	good	bad health	good	no frailty	very little
884		884	69	female	4	others	living with others	no working	yes	5	no	no	no cargiver	>26000	0	no	no	no	8	good	bad health	good	no frailty	very little
885		885	66	female	0	married	living with others	housekeepers	no	0	yes	no	have caregiver	<26000	0	no	no	yes	8	good	good health	good	no frailty	very little
886		886	64	female	0	married	living with others	no working	yes	2	no	no	have caregiver	<26000	0	yes	no	no	7.86	sometimes	bad health	good	no frailty	very little
887		887	63	female	0	others	living with others	working	yes	3	yes	no	no cargiver	>26000	7	no	no	no	8	good	bad health	bad	no frailty	very little
888		888	73	female	0	married	living with others	no working	yes	4	no	no	have caregiver	<26000	0	no	no	yes	7.86	good	bad health	good	frailty	very little
889		889	71	female	18	married	living with others	no working	yes	2	no	no	have caregiver	>26000	3	no	no	no	7.86	good	good health	good	no frailty	very little
890		890	65	female	0	married	living with others	housekeepers	yes	4	yes	yes	have caregiver	<26000	2	no	yes	yes	7	good	good health	good	no frailty	very little
891		891	72	female	4	married	living with others	working	yes	4	no	no	no cargiver	<26000	7	no	no	yes	7.86	bad	bad health	bad	no frailty	very little
892		892	74	male	9	married	living with others	housekeepers	yes	3	yes	no	no cargiver	>26000	7	no	no	no	7.86	good	bad health	good	no frailty	very little
893		893	84	female	4	married	alone	no working	yes	2	no	no	no cargiver	>26000	4	no	no	yes	7.86	good	bad health	bad	no frailty	very little
894		894	72	male	0	married	living with others	working	yes	1	yes	yes	have caregiver	<26000	3	yes	no	yes	8.25	good	bad health	good	no frailty	very little
895		895	64	female	4	married	living with others	working	yes	3	no	no	have caregiver	<26000	5	no	no	no	7.5	sometimes	bad health	good	no frailty	very little
896		896	69	female	4	others	living with others	working	yes	2	no	no	have caregiver	<26000	0	yes	yes	no	8.5	good	good health	good	no frailty	very little
897		897	73	female	16	others	living with others	housekeepers	yes	2	no	no	no cargiver	<26000	7	no	yes	no	8	good	bad health	bad	no frailty	very little
898		898	64	female	0	others	living with others	no working	yes	3	no	no	have caregiver	<26000	0	no	no	yes	7.5	sometimes	bad health	bad	no frailty	very little
899		899	69	male	4	married	living with others	working	yes	2	yes	no	no cargiver	<26000	7	no	no	no	8.75	good	good health	bad	no frailty	very little
900		900	70	female	6	married	alone	no working	yes	4	no	no	have caregiver	>26000	0	yes	yes	yes	8	good	bad health	good	frailty	very little
901		901	65	male	4	married	living with others	housekeepers	yes	7	yes	no	no cargiver	>26000	3	no	no	yes	7.86	good	good health	bad	no frailty	very little
902		902	67	male	6	married	living with others	working	yes	2	yes	no	have caregiver	<26000	3	no	no	no	7.86	good	good health	good	no frailty	very little
903		903	74	female	4	married	living with others	working	yes	8	no	no	have caregiver	<26000	3	no	no	no	8.5	good	bad health	good	no frailty	very little
904		904	66	female	4	others	living with others	no working	yes	4	yes	no	have caregiver	<26000	7	yes	no	no	7.86	bad	bad health	good	frailty	moderate
905		905	72	male	4	married	living with others	housekeepers	yes	3	yes	no	no cargiver	<26000	0	yes	no	no	6.5	bad	bad health	good	no frailty	very little
906		906	64	female	4	others	living with others	working	yes	3	no	no	have caregiver	<26000	2	no	no	no	8.25	good	bad health	bad	no frailty	very little
907		907	69	female	4	married	living with others	no working	yes	3	no	no	no cargiver	>26000	1	no	no	yes	8	good	good health	good	no frailty	very little
908		908	64	female	4	others	living with others	housekeepers	yes	2	no	no	have caregiver	<26000	4	no	yes	no	7.86	good	bad health	good	no frailty	very little
909		909	75	female	4	married	living with others	no working	yes	2	no	no	have caregiver	<26000	0	no	no	no	7.86	sometimes	bad health	bad	no frailty	very little
910		910	71	female	4	others	living with others	housekeepers	yes	3	no	no	have caregiver	<26000	0	no	no	no	7	sometimes	good health	bad	no frailty	very little
911		911	70	female	4	married	living with others	working	yes	2	no	no	have caregiver	<26000	2	no	no	yes	8	good	bad health	good	no frailty	very little
912		912	67	female	4	married	living with others	no working	yes	2	no	no	have caregiver	<26000	0	yes	no	no	7.86	sometimes	good health	bad	no frailty	very little
913		913	66	female	11	others	living with others	housekeepers	no	0	no	no	no cargiver	>26000	1	no	no	no	7.86	good	good health	good	no frailty	very little
914		914	72	female	4	married	living with others	working	yes	4	no	no	have caregiver	<26000	7	no	no	no	8	sometimes	bad health	bad	no frailty	little
915		915	66	female	4	married	living with others	working	yes	3	no	no	have caregiver	>26000	4	no	no	no	7.5	bad	good health	bad	no frailty	very little
916		916	62	female	0	married	living with others	no working	yes	4	no	no	have caregiver	<26000	5	no	no	yes	8.5	good	bad health	bad	no frailty	little
917		917	67	female	4	married	living with others	housekeepers	yes	2	no	no	no cargiver	<26000	0	no	no	no	10	sometimes	bad health	good	no frailty	very little
918		918	69	female	9	others	living with others	housekeepers	yes	2	no	no	have caregiver	>26000	0	no	no	no	7	good	bad health	bad	no frailty	very little
919		919	61	female	0	others	living with others	no working	yes	1	no	yes	have caregiver	<26000	7	no	no	no	9.25	good	bad health	good	no frailty	very little
920		920	74	female	0	married	living with others	working	yes	3	no	no	have caregiver	<26000	0	no	no	no	8	good	bad health	good	no frailty	very little
921		921	80	female	6	others	living with others	no working	yes	4	yes	no	have caregiver	<26000	1	no	yes	yes	7.86	sometimes	good health	good	no frailty	little
922		922	70	female	6	married	living with others	no working	yes	0	no	no	have caregiver	>26000	0	yes	yes	no	8	good	bad health	good	no frailty	very little
923		923	61	male	7	married	living with others	no working	yes	1	no	no	have caregiver	<26000	0	no	no	yes	8.5	good	bad health	bad	no frailty	very little
924		924	64	female	12	married	living with others	housekeepers	yes	0	no	no	no cargiver	<26000	7	no	no	no	8.5	sometimes	good health	good	no frailty	very little
925		925	75	female	0	others	living with others	no working	yes	1	no	no	have caregiver	<26000	0	yes	yes	yes	7.86	sometimes	good health	bad	no frailty	little
926		926	65	female	20	married	alone	no working	yes	0	yes	no	no cargiver	<26000	5	no	no	no	7.86	good	good health	bad	no frailty	very little
927		927	59	female	6	married	living with others	housekeepers	yes	2	no	no	have caregiver	<26000	0	no	no	no	7.86	sometimes	bad health	bad	no frailty	very little
928		928	69	female	0	others	living with others	working	yes	2	yes	no	have caregiver	<26000	4	yes	no	no	9	good	good health	good	no frailty	very little
929		929	71	male	16	married	living with others	housekeepers	yes	1	no	no	no cargiver	<26000	7	no	no	no	7.86	good	good health	good	no frailty	very little
930		930	68	female	0	married	living with others	no working	no	0	no	no	have caregiver	<26000	4	yes	no	no	8	good	good health	bad	no frailty	very little
931		931	89	female	6	others	living with others	working	yes	0	no	no	have caregiver	<26000	0	no	no	no	7.5	good	good health	bad	no frailty	very little
932		932	71	female	6	married	living with others	no working	no	1	yes	no	have caregiver	<26000	2	no	no	yes	7.86	good	bad health	bad	no frailty	very little
933		933	68	female	4	married	living with others	no working	yes	7	no	no	have caregiver	<26000	0	no	no	no	7.86	sometimes	bad health	bad	no frailty	very little
934		934	72	female	4	others	alone	no working	yes	0	no	no	no cargiver	<26000	7	no	no	yes	8	good	good health	good	no frailty	very little
935		935	63	male	10	others	living with others	housekeepers	yes	2	no	no	no cargiver	>26000	7	yes	no	yes	8	good	good health	good	no frailty	very little
936		936	66	female	4	married	living with others	housekeepers	yes	3	no	no	no cargiver	<26000	7	no	no	no	7.86	good	bad health	good	no frailty	very little
937		937	72	female	4	married	living with others	no working	yes	5	no	no	no cargiver	<26000	1	no	no	no	7.86	bad	good health	good	no frailty	little
938		938	52	male	3	married	living with others	housekeepers	no	0	yes	no	have caregiver	<26000	3	no	no	no	7.86	good	good health	good	no frailty	very little
939		939	74	female	0	married	living with others	housekeepers	yes	3	no	no	have caregiver	<26000	0	no	no	no	8	sometimes	bad health	good	no frailty	very little
940		940	64	male	6	married	living with others	no working	yes	3	yes	yes	have caregiver	<26000	0	no	no	no	8.25	good	bad health	good	no frailty	very little
941		941	69	female	6	others	living with others	working	no	0	no	no	no cargiver	>26000	1	no	no	no	7.86	good	good health	good	no frailty	very little
942		942	81	female	4	married	living with others	working	yes	3	no	no	have caregiver	>26000	1	no	no	no	8.5	good	good health	good	no frailty	very little
943		943	66	female	4	married	living with others	working	yes	2	no	no	have caregiver	<26000	7	no	no	no	7.5	sometimes	good health	good	no frailty	very little
944		944	68	female	4	others	living with others	working	yes	0	yes	no	have caregiver	<26000	7	no	no	no	8.5	sometimes	bad health	good	no frailty	very little
945		945	68	female	6	others	alone	housekeepers	yes	3	no	no	have caregiver	<26000	7	no	no	yes	7.86	sometimes	good health	good	no frailty	very little
946		946	64	female	4	married	living with others	working	no	0	no	no	have caregiver	<26000	4	yes	yes	yes	8.5	sometimes	good health	bad	no frailty	little
947		947	64	female	4	married	living with others	housekeepers	yes	2	no	no	no cargiver	>26000	7	no	no	no	7.86	good	bad health	bad	no frailty	very little
948		948	64	male	4	married	living with others	no working	yes	2	yes	no	no cargiver	>26000	1	no	no	no	8	good	good health	good	no frailty	very little
949		949	78	female	0	married	living with others	working	yes	4	yes	no	have caregiver	<26000	0	no	yes	yes	8	bad	good health	good	no frailty	little
950		950	69	female	7	married	living with others	working	yes	2	no	no	no cargiver	<26000	0	no	no	no	7.86	good	bad health	bad	no frailty	very little
951		951	70	male	10	married	alone	working	yes	3	no	no	have caregiver	>26000	0	no	no	no	9	good	bad health	good	no frailty	very little
952		952	57	male	12	others	living with others	housekeepers	yes	1	no	no	have caregiver	>26000	3	no	no	yes	7.86	good	bad health	good	no frailty	very little
953		953	76	female	4	married	alone	housekeepers	yes	2	no	no	no cargiver	>26000	7	no	no	no	7.86	good	bad health	bad	no frailty	very little
954		954	80	female	16	married	living with others	no working	yes	1	no	no	have caregiver	<26000	0	no	no	no	7.86	good	bad health	bad	frailty	very little
955		955	75	male	0	married	living with others	working	yes	4	yes	no	have caregiver	<26000	0	no	no	no	8	good	good health	bad	no frailty	very little
956		956	70	male	6	married	living with others	no working	yes	3	yes	no	no cargiver	<26000	1	no	no	no	9	sometimes	good health	bad	no frailty	little
957		957	71	male	0	married	living with others	no working	yes	8	yes	no	no cargiver	<26000	2	no	yes	no	7.5	good	bad health	good	no frailty	very little
958		958	62	female	4	married	living with others	no working	yes	2	no	no	have caregiver	<26000	3	no	no	no	7.86	good	good health	good	no frailty	very little
959		959	65	female	0	others	living with others	no working	yes	2	no	no	have caregiver	<26000	7	no	no	yes	7.5	sometimes	bad health	good	no frailty	very little
960		960	68	female	4	others	living with others	housekeepers	yes	1	yes	no	have caregiver	<26000	7	no	no	no	7.86	good	good health	good	no frailty	very little
961		961	82	female	6	married	living with others	no working	no	0	no	no	have caregiver	<26000	4	yes	no	yes	7.86	sometimes	bad health	good	no frailty	very little
962		962	71	female	4	married	living with others	housekeepers	yes	2	no	no	have caregiver	<26000	0	yes	yes	yes	8	sometimes	bad health	good	no frailty	very little
963		963	64	female	7	others	living with others	housekeepers	yes	2	no	no	no cargiver	<26000	7	no	yes	no	8.25	good	good health	good	frailty	very little
964		964	74	female	12	others	living with others	no working	no	0	no	no	have caregiver	<26000	0	no	no	no	7.86	good	good health	good	no frailty	very little
965		965	85	male	4	married	living with others	housekeepers	yes	9	no	no	have caregiver	<26000	1	no	yes	yes	7.5	good	good health	good	frailty	very little
966		966	67	female	0	others	living with others	housekeepers	yes	3	no	no	have caregiver	<26000	0	no	no	no	7.86	sometimes	bad health	good	no frailty	very little
967		967	67	female	4	married	living with others	no working	yes	3	no	no	have caregiver	<26000	2	no	yes	no	8.75	sometimes	bad health	good	no frailty	very little
968		968	66	female	4	married	living with others	no working	yes	2	no	no	have caregiver	<26000	0	no	no	no	7.86	good	good health	good	no frailty	very little
969		969	92	female	4	married	living with others	no working	yes	2	no	no	have caregiver	<26000	7	no	yes	yes	7.86	good	good health	good	no frailty	very little
970		970	63	female	5	married	living with others	no working	yes	4	no	yes	have caregiver	>26000	1	no	no	yes	7.86	good	bad health	good	no frailty	little
971		971	74	female	16	married	living with others	working	yes	2	no	no	have caregiver	>26000	0	no	no	no	8	sometimes	bad health	good	no frailty	very little
972		972	65	female	4	others	living with others	working	yes	4	no	no	no cargiver	<26000	7	no	no	no	5.5	good	good health	good	no frailty	very little
973		973	68	male	0	married	living with others	no working	yes	7	yes	no	have caregiver	<26000	2	no	yes	yes	7.86	good	good health	bad	frailty	very little
974		974	92	male	4	married	living with others	no working	yes	3	yes	no	have caregiver	<26000	7	no	yes	no	7.86	sometimes	good health	good	frailty	very little
975		975	70	female	4	married	living with others	working	yes	3	no	no	have caregiver	<26000	0	no	no	no	6.25	good	bad health	good	no frailty	very little
976		976	90	female	0	others	living with others	no working	yes	2	no	no	have caregiver	<26000	0	yes	no	yes	7.86	sometimes	bad health	good	no frailty	very little
977		977	64	female	4	married	living with others	working	yes	2	no	no	no cargiver	<26000	7	no	no	no	7.86	bad	good health	bad	no frailty	very little
978		978	91	female	2	others	living with others	no working	no	1	yes	no	have caregiver	<26000	0	no	yes	no	7.86	good	good health	good	frailty	very little
979		979	88	female	4	married	living with others	no working	yes	3	no	no	have caregiver	<26000	7	no	no	no	7.86	sometimes	good health	good	no frailty	very little
980		980	81	female	4	married	living with others	no working	yes	2	yes	no	have caregiver	<26000	7	yes	no	no	7.86	good	bad health	bad	no frailty	very little
981		981	81	female	4	married	living with others	no working	yes	3	no	yes	have caregiver	<26000	0	yes	yes	yes	7.86	good	bad health	good	frailty	very little
982		982	85	male	4	married	living with others	no working	yes	2	no	no	have caregiver	<26000	7	no	yes	no	7.86	good	good health	good	no frailty	very little
983		983	66	female	7	others	living with others	no working	yes	3	no	no	no cargiver	<26000	0	no	no	no	7.86	sometimes	bad health	good	frailty	very little
984		984	84	female	1	married	living with others	no working	yes	3	no	no	have caregiver	<26000	7	no	no	no	7.86	bad	good health	good	no frailty	very little
Total	N		984	984	984	984	984	984	969	984	984	984	984	984	984	984	984	984	984	984	984	984	984	984
a. Limited to first 1000 cases.
